# Supplementary material for: Cross-Talk between Transcriptome Analysis and Dynamic Changes of Carbohydrates Identifies Stage-Specific Genes during the Flower Bud Differentiation Process of Chinese Cherry (Prunus pseudocerasus L.)
Source: Int J Mol Sci. 2022 Dec 8;23(24):15562. doi: 10.3390/ijms232415562 (PMC9778666; doi:10.3390/ijms232415562)
Supplement: Supplementary file 1 [file ijms-23-15562-s001.zip]

Archive with 4 entries (2 files):
- ijms-2009006-supplementary/
- ijms-2009006-supplementary/supplementary/
- ijms-2009006-supplementary/supplementary/Supplementary Figures.pdf
- ijms-2009006-supplementary/supplementary/Supplementary Tables.xlsx
