# Supplementary material for: Cross-Talk between Transcriptome Analysis and Dynamic Changes of Carbohydrates Identifies Stage-Specific Genes during the Flower Bud Differentiation Process of Chinese Cherry (Prunus pseudocerasus L.)
Source: Int J Mol Sci. 2022 Dec 8;23(24):15562. doi: 10.3390/ijms232415562 (PMC9778666; doi:10.3390/ijms232415562)
Supplement: Supplementary file 1 [file ijms-23-15562-s001.zip › ijms-2009006-supplementary/supplementary/Supplementary Tables.xlsx]

## Sheet: Table S1
Table S1 The summary of transcriptome sequencing data
Sample	Raw reads	Clean reads	Error rate(%)	Q20(%)	Q30(%)
C1_1	61205578	60645784	0.0258	97.65	93.46
C1_2	51868756	51421380	0.0257	97.68	93.53
C1_3	55603646	55116504	0.026	97.55	93.21
C2_1	52784038	52292610	0.0258	97.65	93.47
C2_2	46287642	45828022	0.0261	97.53	93.19
C2_3	50879612	50439448	0.0255	97.77	93.76
C3_1	59036124	58512844	0.0258	97.64	93.45
C3_2	49969562	49461068	0.0263	97.44	92.97
C3_3	62444248	61912996	0.0257	97.68	93.54
C4_1	53819606	53312510	0.0258	97.64	93.48
C4_2	59888862	59363240	0.0256	97.74	93.65
C4_3	51708390	51277942	0.0257	97.69	93.54
C5_1	54855168	54362266	0.0258	97.65	93.43
C5_2	45853264	45427804	0.026	97.58	93.28
C5_3	58117178	57539826	0.0263	97.47	93.03
R1_1	50171336	49729798	0.0257	97.69	93.54
R1_2	55399220	54912018	0.0258	97.67	93.48
R1_3	49547180	49113702	0.0257	97.67	93.49
R2_1	50338642	49896498	0.026	97.57	93.28
R2_2	50010200	49508486	0.026	97.56	93.24
R2_3	52040548	51603024	0.0257	97.69	93.49
R3_1	55234644	54742368	0.0259	97.62	93.4
R3_2	44306698	43851690	0.026	97.55	93.23
R3_3	48670666	48201616	0.0259	97.58	93.32
R4_1	53165756	52677230	0.0258	97.66	93.49
R4_2	51800818	51305026	0.0262	97.5	93.12
R4_3	46367986	45953296	0.0258	97.65	93.46
R5_1	49230488	48771174	0.0256	97.69	93.6
R5_2	48106930	47667344	0.0256	97.73	93.67
R5_3	57397350	56899630	0.0256	97.72	93.64
Note： Shelter-free cultivation was abbreviated ‘C’ and Rain-shelter was abbreviated ‘R’. Raw reads: the number of raw sequence data; Clean reads: the number of filtered sequences; Error rate: sequencing error rate (clean data); Q20, Q30: The percentage of bases with Phred values greater than 20 and 30 in the total bases (clean data).

## Sheet: Table S2
Table S2 Results of the de novo transcrpitome assembly
Type	Unigene	Transcript
Total number	59467	124506
Total base	69368270	175754851
Largest length (bp)	17076	17076
Smallest length (bp)	201	201
Average length (bp)	1166.5	1411.62
N50 length (bp)	2300	2376
E90N50 length (bp)	3437	2732
Fragment mapped percent(%)	63.699	77.743
GC percent (%)	40.9	40.92
TransRate score	0.24173	0.31076
BUSCO score	C:68.5%[S:67.2%;D:1.3%]	C:91.1%[S:47.8%;D:43.3%]
Note: (1) Total num: the number of assembled unigenes/transcripts; (2) Total base: the number of bases of all unigenes/transcripts assembled; (3) Largest length: the longest unigene assembled /transcript length (bp); (4) Smallest length: the shortest assembled unigene/transcript length (bp); (5) Average length: the average length of all assembled unigene/transcripts (bp); (6) N50: according to Th…

## Sheet: Table S3
Table S3 Mapping results of each sample with the assembled reference genome
Sample	Clean reads	Mapped reads	Mapped ratio
C1_1	30322892	23941241	0.7895
C1_2	25710690	20193592	0.7854
C1_3	27558252	21620960	0.7846
C2_1	26146305	20482550	0.7834
C2_2	22914011	17790213	0.7764
C2_3	25219724	19797143	0.785
C3_1	29256422	23124399	0.7904
C3_2	24730534	19269746	0.7792
C3_3	30956498	24152562	0.7802
C4_1	26656255	20404754	0.7655
C4_2	29681620	22586766	0.761
C4_3	25638971	19581393	0.7637
C5_1	27181133	21033164	0.7738
C5_2	22713902	17508033	0.7708
C5_3	28769913	22317627	0.7757
R1_1	24864899	19735657	0.7937
R1_2	27456009	21689056	0.79
R1_3	24556851	19543431	0.7958
R2_1	24948249	19309860	0.774
R2_2	24754243	19418046	0.7844
R2_3	25801512	20030289	0.7763
R3_1	27371184	21355342	0.7802
R3_2	21925845	17183719	0.7837
R3_3	24100808	18996724	0.7882
R4_1	26338615	20202419	0.767
R4_2	25652513	19552631	0.7622
R4_3	22976648	17703766	0.7705
R5_1	24385587	19309421	0.7918
R5_2	23833672	18956736	0.7954
R5_3	28449815	22459420	0.7894
Note: (1) Sample: sample name; (2) Clean reads (pair reads): the number of sequencing data after filtering; (3) Mapped reads: the number of Clean reads (pair reads) that can be compared to the assembled transcripts ; (4) Mapped ratio: the percentage of clean reads (pair reads) that can be located on the assembled transcripts.

## Sheet: Table S4
Table S4 The common genes of sugar metabolism pathways in either of the four comparison groups
Gene ID	C1_vs_C2	C2_vs_C3	C3_vs_C4	C4_vs_C5	R1_vs_R2	R2_vs_R3	R3_vs_R4	R4_vs_R5	KO_name	Gene Description
TRINITY_DN19594_c0_g1	1.4868	-4.44948	5.44653	-0.292859	3.92285	-1.86767	2.54567	-1.09643	adhP	alcohol dehydrogenase, propanol-preferring [EC:1.1.1.1]
TRINITY_DN28859_c0_g1	2.8502	-1.67768	3.43299	0.240881	2.42726	-2.18367	3.84224	0.411631	adhP	alcohol dehydrogenase, propanol-preferring [EC:1.1.1.1]
TRINITY_DN64075_c0_g1	-0.659936	-1.95914	5.06006	-0.890299	1.54863	-2.23932	2.84907	-0.10941	adh, AKR1A1	alcohol dehydrogenase (NADP+) [EC:1.1.1.2]
TRINITY_DN34794_c0_g1	1.51323	-3.65216	3.58108	-0.15337	1.14514	-1.87422	4.17597	-2.42933	adh, AKR1A1	alcohol dehydrogenase (NADP+) [EC:1.1.1.2]
TRINITY_DN41447_c0_g1	3.22047	-1.03818	3.13306	-3.03888	2.01499	-5.27722	5.27547	-2.09225	AKR1B	aldehyde reductase [EC:1.1.1.21]
TRINITY_DN22853_c0_g1	1.93544	-0.701403	1.66046	0.859178	1.50813	-3.23499	5.10635	0.856937	ALDH	aldehyde dehydrogenase (NAD+) [EC:1.2.1.3]
TRINITY_DN27216_c0_g2	2.46389	-0.387203	2.07182	1.15444	2.74297	-0.703089	1.85501	0.89009	ALDH	aldehyde dehydrogenase (NAD+) [EC:1.2.1.3]
TRINITY_DN23781_c0_g3	3.48534	-0.895767	3.1689	0.173441	1.21739	-0.818605	1.81476	1.13589	ALDH	aldehyde dehydrogenase (NAD+) [EC:1.2.1.3]
TRINITY_DN2196_c0_g2	1.2062	-1.31013	2.08365	-0.180321	1.27924	-0.990968	2.20143	-0.561478	ALDO	fructose-bisphosphate aldolase, class I [EC:4.1.2.13]
TRINITY_DN49050_c0_g1	2.79987	-1.4044	3.26832	-0.494101	3.19457	-0.604913	0.768011	-0.10639	FBA	fructose-bisphosphate aldolase, class II [EC:4.1.2.13]
TRINITY_DN11755_c0_g1	0.982497	-1.70779	2.93532	-2.34169	1.69133	-2.39813	3.65141	-2.8059	AMY	alpha-amylase [EC:3.2.1.1]
TRINITY_DN50688_c0_g1	1.29599	-1.09843	1.16374	1.34766	3.47109	0.00257576	2.81625	0.336011	DAK	triose/dihydroxyacetone kinase / FAD-AMP lyase (cyclizing) [EC:2.7.1.28 2.7.1.29 4.6.1.15]
TRINITY_DN66209_c0_g1	2.87842	-0.685882	1.39079	-0.258121	1.51388	0.233412	0.111378	-0.0646109	DAK	triose/dihydroxyacetone kinase / FAD-AMP lyase (cyclizing) [EC:2.7.1.28 2.7.1.29 4.6.1.15]
TRINITY_DN54067_c0_g1	4.35427	-0.737692	2.1788	0.898482	3.35905	-1.72343	0.730777	0.851553	talA, talB	transaldolase [EC:2.2.1.2]
TRINITY_DN16783_c0_g1	1.31675	0.0639709	1.10673	-0.280051	-0.934795	-1.15596	1.86099	-0.429867	talA, talB	transaldolase [EC:2.2.1.2]
TRINITY_DN14879_c0_g1	0.847915	-1.00794	2.25114	-1.09561	0.882216	-0.725319	1.87273	-0.728834	SPS	sucrose-phosphate synthase [EC:2.4.1.14]
TRINITY_DN11052_c0_g1	0.027123	0.518554	1.00383	-0.152619	-0.444205	0.163658	1.2083	-0.193683	RFS	raffinose synthase [EC:2.4.1.82]
TRINITY_DN12656_c0_g1	1.0009	-0.258151	0.788488	0.101289	1.07462	-0.450006	0.0270438	0.564407	RFS	raffinose synthase [EC:2.4.1.82]
TRINITY_DN827_c0_g1	1.02346	-0.699519	-0.00878629	-0.294192	1.36878	-1.04338	-0.129588	-0.262522	RFS	raffinose synthase [EC:2.4.1.82]
TRINITY_DN43008_c0_g2	2.54835	-2.92348	4.73342	-5.48505	3.4501	-3.21806	6.04204	-6.18817	scrK	fructokinase [EC:2.7.1.4]
TRINITY_DN12322_c0_g1	-0.0242247	0.975222	-1.69503	-0.616609	-0.163964	0.887865	-2.2892	0.314198	PE	pectinesterase [EC:3.1.1.11]
TRINITY_DN12824_c0_g1	-1.50336	0.871714	-1.82634	1.27311	-1.92817	0.832949	-1.60844	1.37947	PE	pectinesterase [EC:3.1.1.11]
TRINITY_DN15129_c0_g1	-1.63471	0.692528	-0.366184	0.324138	-1.18539	0.979334	-0.960141	0.237999	PE	pectinesterase [EC:3.1.1.11]
TRINITY_DN28143_c0_g1	-0.986829	0.431627	-0.119318	1.65103	-0.149754	1.33506	-0.829428	1.82255	PE	pectinesterase [EC:3.1.1.11]
TRINITY_DN4905_c0_g1	0.104653	1.26515	-1.49376	0.0953771	-0.429572	1.27034	-2.00816	0.735862	PE	pectinesterase [EC:3.1.1.11]
TRINITY_DN7541_c0_g2	-1.07096	2.17334	-2.90517	-0.0104556	-1.26738	2.2752	-3.28923	0.65538	PE	pectinesterase [EC:3.1.1.11]
TRINITY_DN2148_c1_g2	1.14539	-1.0454	1.22745	-0.438987	0.145867	-0.441029	1.49914	-0.753449	PG	polygalacturonase [EC:3.2.1.15]
TRINITY_DN28650_c0_g1	-0.477623	-0.145105	1.80295	0.876389	-0.606092	-0.985499	7.18918	-1.73096	PG	polygalacturonase [EC:3.2.1.15]
TRINITY_DN22819_c0_g1	-1.25592	2.10415	-3.94662	-0.057323	-0.762292	2.20599	-3.96555	0.443983	bglX	beta-glucosidase [EC:3.2.1.21]
TRINITY_DN2406_c1_g2	0.0433519	3.05209	-3.41354	0.438201	0.158105	2.31259	-1.88604	-0.866698	bglX	beta-glucosidase [EC:3.2.1.21]
TRINITY_DN3918_c0_g2	-1.13528	1.53	-2.86323	-1.02575	-2.0502	2.10609	-1.61904	-1.45462	bglX	beta-glucosidase [EC:3.2.1.21]
TRINITY_DN2406_c1_g1	0.230976	0.816371	-1.23121	0.303317	0.10425	0.683199	-1.56474	0.287476	bglX	beta-glucosidase [EC:3.2.1.21]
TRINITY_DN32510_c1_g1	-1.69088	0.195046	-1.29906	0.602402	-1.39897	-0.115325	-0.907906	-0.155838	bglX	beta-glucosidase [EC:3.2.1.21]
TRINITY_DN9034_c0_g1	-1.47589	-0.0174143	-0.964518	-0.171954	-1.29867	-0.355145	-0.565194	-0.130329	bglX	beta-glucosidase [EC:3.2.1.21]
TRINITY_DN30301_c0_g1	-1.31201	0.324791	-1.08638	-0.0356333	-1.02911	-0.182881	-0.306441	-0.0614463	bglX	beta-glucosidase [EC:3.2.1.21]
TRINITY_DN6644_c0_g1	0.469091	-0.148784	1.12909	0.221315	0.607898	-2.88555	5.14426	-1.13007	galA	alpha-galactosidase [EC:3.2.1.22]
TRINITY_DN35030_c0_g1	0.771779	-1.23262	2.55252	-0.0255107	0.232175	0.53931	4.76732	-1.84394	MLO	endoglucanase [EC:3.2.1.4]
TRINITY_DN17071_c0_g1	0.499848	-1.51168	1.99869	-1.2435	0.604135	-1.35221	2.32041	-1.20156	MLO	endoglucanase [EC:3.2.1.4]
TRINITY_DN4034_c0_g1	0.500047	-0.883111	2.60648	-2.47801	1.67951	-1.72113	3.19316	-3.12729	E3.2.1.67	galacturan 1,4-alpha-galacturonidase [EC:3.2.1.67]
TRINITY_DN27264_c0_g1	-1.53263	2.25509	-2.76389	1.96023	-1.8776	2.0813	-4.37789	4.70405	pckA	phosphoenolpyruvate carboxykinase (ATP) [EC:4.1.1.49]
TRINITY_DN22732_c0_g1	0.398602	1.34116	-4.95901	3.34525	-0.636393	2.00738	-3.84325	1.59986	pckA	phosphoenolpyruvate carboxykinase (ATP) [EC:4.1.1.49]
TRINITY_DN697_c0_g1	-0.834097	0.873077	-1.71508	1.00468	-0.584758	0.59882	-1.40636	0.92397	pckA	phosphoenolpyruvate carboxykinase (ATP) [EC:4.1.1.49]
TRINITY_DN18854_c0_g2	0.749894	-1.64042	2.90679	-4.20545	0.677723	-1.49274	2.87452	-2.354	ENO	enolase [EC:4.2.1.11]
TRINITY_DN21123_c0_g3	0.247855	-2.01656	2.83845	-0.301078	0.125426	-2.01456	3.82673	-0.164656	ENO	enolase [EC:4.2.1.11]
TRINITY_DN18889_c0_g1	-2.0309	-0.0476356	-1.40187	-0.0251262	-1.53949	0.0114849	-1.11658	0.398164	FBP	fructose-1,6-bisphosphatase I [EC:3.1.3.11]
TRINITY_DN57689_c0_g1	1.29599	-1.09843	5.16237	-1.32999	0	0	4.06961	0.0501813	G6PD	glucose-6-phosphate 1-dehydrogenase [EC:1.1.1.49 1.1.1.363]
TRINITY_DN25507_c0_g1	3.44795	-1.23096	2.28104	0.0316178	3.28567	-1.29331	0.378171	0.745277	GAPDH	glyceraldehyde 3-phosphate dehydrogenase (phosphorylating) [EC:1.2.1.12]
TRINITY_DN4539_c0_g1	0.348626	-0.442931	0.651127	-1.12368	0.678573	-0.834951	0.903457	-1.1135	GAPDH	glyceraldehyde 3-phosphate dehydrogenase (phosphorylating) [EC:1.2.1.12]
TRINITY_DN4539_c2_g1	0.294744	-0.537138	0.734666	-1.05946	0.621226	-0.789076	0.948722	-1.34193	GAPDH	glyceraldehyde 3-phosphate dehydrogenase (phosphorylating) [EC:1.2.1.12]
TRINITY_DN7561_c0_g1	0.315537	-0.562103	0.769374	-1.07401	0.694095	-0.85004	1.01639	-1.2326	GAPDH	glyceraldehyde 3-phosphate dehydrogenase (phosphorylating) [EC:1.2.1.12]
TRINITY_DN105_c1_g1	0.968241	-0.71634	1.46868	-0.0433118	1.00802	-0.846907	1.75668	-0.407688	GAPDH	glyceraldehyde 3-phosphate dehydrogenase (phosphorylating) [EC:1.2.1.12]
TRINITY_DN6742_c0_g1	-0.494918	-0.121971	0.816536	-1.33867	0.576174	-1.46786	2.13725	-2.81709	GAPDH	glyceraldehyde 3-phosphate dehydrogenase (phosphorylating) [EC:1.2.1.12]
TRINITY_DN19922_c0_g1	0.501558	-2.22729	2.09698	-0.593382	0.429563	-1.95623	1.4872	0.702846	glgB, GBE1	1,4-alpha-glucan branching enzyme [EC:2.4.1.18]
TRINITY_DN2536_c0_g1	-0.0854703	-0.729431	3.27408	-3.05812	0.37623	-0.729696	3.64709	-3.47912	glgA	starch synthase [EC:2.4.1.21]
TRINITY_DN3804_c1_g1	1.69034	-1.82816	3.02718	-1.64367	1.60014	-1.56184	2.86547	-1.43579	glgA	starch synthase [EC:2.4.1.21]
TRINITY_DN2637_c0_g1	4.62545	-4.32148	6.86038	-3.07857	6.57087	-5.3624	7.84338	-3.86899	GOLS	inositol 3-alpha-galactosyltransferase [EC:2.4.1.123]
TRINITY_DN276_c0_g1	-0.475107	1.35539	-1.22041	1.19628	-0.37526	1.21657	-0.98053	0.764487	HK	hexokinase [EC:2.7.1.1]
TRINITY_DN14446_c0_g1	-1.27998	1.34948	-1.66415	1.48259	-0.969732	0.900912	-1.57222	1.09164	INV, sacA	beta-fructofuranosidase [EC:3.2.1.26]
TRINITY_DN2256_c0_g2	-0.33451	0.513118	-1.06636	0.939409	-0.416234	0.294981	-1.09112	1.2161	INV, sacA	beta-fructofuranosidase [EC:3.2.1.26]
TRINITY_DN1746_c0_g1	-0.739537	0.347665	-0.447445	1.20588	-0.675879	0.316879	-0.145922	1.08244	malQ	4-alpha-glucanotransferase [EC:2.4.1.25]
TRINITY_DN15640_c0_g1	0.399714	-2.00873	1.64451	0.44911	1.54863	-2.53407	1.98567	-1.31872	MINPP1	multiple inositol-polyphosphate phosphatase / 2,3-bisphosphoglycerate 3-phosphatase [EC:3.1.3.62, 3.1.3.80]
TRINITY_DN17379_c0_g1	3.64065	-3.61178	4.97214	-4.50722	1.81626	-2.11635	5.83191	-4.27727	USP	UDP-sugar pyrophosphorylase [EC:2.7.7.64]
TRINITY_DN18766_c0_g1	1.22485	-2.04058	1.63849	-0.594129	0.911787	-2.18048	2.79279	-0.926729	USP	UDP-sugar pyrophosphorylase [EC:2.7.7.64]
TRINITY_DN10629_c0_g1	-0.942594	0.110099	-2.28591	-1.47252	-0.764056	0.736705	-2.08473	-0.950821	otsB	trehalose 6-phosphate phosphatase [EC:3.1.3.12]
TRINITY_DN1392_c0_g1	0.462951	1.76602	-2.03123	0.339919	0.311224	1.36734	-2.52452	0.776458	otsB	trehalose 6-phosphate phosphatase [EC:3.1.3.12]
TRINITY_DN33267_c0_g1	-0.320722	1.6879	-4.17305	1.98368	0.906143	0.723564	-1.04993	0.0519494	PDC	pyruvate decarboxylase [EC:4.1.1.1]
TRINITY_DN376_c0_g1	-1.57523	1.1128	-2.28331	-0.580812	-1.26557	0.344162	-1.93738	-0.504182	PDC	pyruvate decarboxylase [EC:4.1.1.1]
TRINITY_DN10098_c0_g1	-1.01686	0.170244	-1.72208	-1.25428	-0.26574	0.0935309	-1.60392	-1.1886	PGAM	2,3-bisphosphoglycerate-dependent phosphoglycerate mutase [EC:5.4.2.11]
TRINITY_DN1177_c0_g1	-0.323595	0.0896912	-0.350725	1.19598	-0.352433	0.36055	-0.369634	1.14495	PGK	phosphoglycerate kinase [EC:2.7.2.3]
TRINITY_DN16808_c0_g1	-0.762988	0.446811	-1.21543	-0.242368	-0.756821	0.383248	-1.1468	-0.0606231	PK	pyruvate kinase [EC:2.7.1.40]
TRINITY_DN1451_c1_g1	0.498634	-0.488651	1.11693	-0.840128	0.556216	-0.404331	1.01916	-0.839631	PYG, glgP	glycogen phosphorylase [EC:2.4.1.1]
TRINITY_DN7970_c0_g1	0.225896	-1.28151	1.36602	0.199937	0.635621	-1.37387	1.51449	-0.436804	PYG, glgP	glycogen phosphorylase [EC:2.4.1.1]
TRINITY_DN19794_c0_g1	-2.44692	0.606	-0.695307	0.489386	-2.82316	1.04098	-1.15501	1.20201	rbcS	ribulose-bisphosphate carboxylase small chain [EC:4.1.1.39]
TRINITY_DN37934_c0_g1	-2.04625	-0.0840062	-1.28167	0.308285	-1.23637	-0.204218	-1.11606	0.658463	rbcS	ribulose-bisphosphate carboxylase small chain [EC:4.1.1.39]
TRINITY_DN17998_c0_g1	2.8516	-1.51661	3.18474	-0.585745	2.24085	-0.701025	0.330125	0.457466	rpiB	ribose 5-phosphate isomerase B [EC:5.3.1.6]
TRINITY_DN49122_c0_g1	0.91101	1.39714	-2.52172	0.434784	-0.0730854	1.73417	-2.49523	0.494059	SORD	sorbitol dehydrogenase [EC:1.1.1.14]
TRINITY_DN5248_c0_g1	0.00404446	0.625942	-1.15269	0.933976	0.0330642	0.689494	-1.34438	0.503319	SORD	sorbitol dehydrogenase [EC:1.1.1.14]
TRINITY_DN6804_c0_g1	-0.0631589	0.575565	-1.20453	0.634269	-0.0483618	0.427794	-1.39294	0.762923	SORD	sorbitol dehydrogenase [EC:1.1.1.14]
TRINITY_DN46342_c0_g1	4.93083	-3.77135	5.12222	-0.126054	2.68091	-1.88572	2.05965	-0.155539	SOU1	sorbose reductase [EC:1.1.1.289]
TRINITY_DN455_c0_g1	0.818479	0.0595443	0.130978	1.29669	0.697859	-0.7125	0.262767	1.14901	TPS	trehalose 6-phosphate synthase/phosphatase [EC:2.4.1.15 3.1.3.12]
TRINITY_DN455_c0_g2	0.334028	0.71184	-0.410874	1.72377	-0.0514148	0.0155873	-0.361602	1.58538	TPS	trehalose 6-phosphate synthase/phosphatase [EC:2.4.1.15 3.1.3.12]
TRINITY_DN338_c0_g1	0.861554	1.89764	-1.99036	0.751963	-0.180867	1.66457	-2.59086	1.0155	UGDH	UDPglucose 6-dehydrogenase [EC:1.1.1.22]
TRINITY_DN10137_c0_g1	1.58227	-0.701324	1.23648	0.366581	1.2258	-0.905387	0.682538	0.492576	UXS1, uxs	UDP-glucuronic acid decarboxylase 4 [EC:4.1.1.35]

## Sheet: Table S5
Table S5 The common genes of circadian rhythm pathway in either of the four comparison groups
Gene ID	C1_vs_C2	C2_vs_C3	C3_vs_C4	C4_vs_C5	R1_vs_R2	R2_vs_R3	R3_vs_R4	R4_vs_R5	KO_name	Gene Description
TRINITY_DN1616_c0_g1	0.682024	-0.983631	1.57736	-0.289505	0.28483	-0.687594	1.235	-0.26477	GI	GIGANTEA
TRINITY_DN11181_c0_g1	-0.829066	0.135075	-1.52507	-1.60194	-0.383563	0.110544	-1.46653	-1.40021	CHS	Chalcone and stilbene synthase
TRINITY_DN11181_c3_g2	-0.51591	-0.391787	-1.2553	-2.21033	-0.312553	-0.143315	-1.4511	-1.44919	CHS	Chalcone and stilbene synthase
TRINITY_DN12569_c0_g1	-0.7776	0.123716	-1.83231	-1.84581	-0.492273	0.0277274	-1.76401	-1.11845	CHS	Chalcone and stilbene synthase
TRINITY_DN13062_c0_g1	-0.875459	0.155103	-1.77867	-1.60884	-0.576412	0.129119	-1.61475	-1.37117	CHS	Chalcone and stilbene synthase
TRINITY_DN18824_c0_g1	-0.865739	0.020003	-1.66951	-1.11513	-0.930889	0.352683	-1.56278	-1.37294	CHS	Chalcone and stilbene synthase
TRINITY_DN24682_c0_g1	-0.450797	-0.175918	-1.27933	-2.02082	-0.429584	0.0632536	-1.39748	-1.23714	CHS	Chalcone and stilbene synthase
TRINITY_DN24682_c0_g2	-0.851599	0.269709	-1.61611	-1.72112	-0.465965	0.228171	-1.45487	-1.52822	CHS	Chalcone and stilbene synthase
TRINITY_DN5500_c0_g1	-1.15496	-0.726867	-0.656864	-1.51731	-0.830369	-1.02626	0.175952	-1.97278	CHS	Chalcone and stilbene synthase
TRINITY_DN1192_c1_g1	1.00027	-0.729022	1.20295	-0.35717	1.0221	-0.870814	1.34655	-0.647043	ELF3	protein EARLY FLOWERING 3
TRINITY_DN2098_c0_g1	0.115568	-1.32976	3.07582	-1.37325	-2.37281	1.10907	1.76402	-0.670307	FKF1	flavin-binding kelch repeat F-box protein 1
TRINITY_DN3295_c0_g1	0.00135977	-0.810992	2.20402	-1.51402	-2.96453	1.96848	1.3469	-0.493494	FKF1	flavin-binding kelch repeat F-box protein 1
TRINITY_DN8778_c0_g2	-2.81822	-1.3298	-0.725661	-0.711924	-1.82711	-1.78505	-1.2874	1.21315	HY5	transcription factor HY5
TRINITY_DN7119_c0_g1	-0.802396	0.930034	-1.22088	0.634109	-0.961377	1.04406	-1.16742	0.776195	LHY	MYB-related transcription factor LHY
TRINITY_DN7119_c0_g2	-2.57445	2.94829	-3.27446	2.45051	-1.6036	1.75266	-2.09133	1.9768	LHY	MYB-related transcription factor LHY
TRINITY_DN13030_c0_g2	-0.711351	-2.1063	3.08968	-1.09356	-2.81298	-0.131214	1.95717	-0.246457	PRR5	two-component response regulator-like APRR5
TRINITY_DN4687_c0_g1	1.6107	-1.76954	2.52608	-1.06057	0.931043	-1.48151	2.28197	-1.14669	PRR7	two-component response regulator-like APRR7
TRINITY_DN2017_c3_g2	0.810271	-0.810388	1.32491	-0.70786	1.20115	-0.791411	1.34149	-0.76701	ZTL	clock-associated PAS protein ZTL
TRINITY_DN18941_c0_g1	-0.185273	0.0224965	1.64746	1.01124	-1.51225	2.75113	1.00302	1.24539	FT	Flowering locus T-like protein
TRINITY_DN13728_c0_g1	-0.722352	1.32921	-1.49655	0.610003	-0.66113	1.03928	-1.30441	0.555148	CO	CONSTANS-LIKE 1
TRINITY_DN6847_c0_g1	-1.21721	0.758218	-0.664634	0.409008	-1.24545	0.929693	-0.671016	0.22608	CO	CONSTANS-LIKE 5
TRINITY_DN24996_c0_g1	-1.41496	-0.145832	-0.114021	-0.499966	-1.53094	0.0321303	-0.419858	-0.121578	CO	CONSTANS-LIKE 6
TRINITY_DN31432_c0_g1	-2.8859	-2.20003	1.15089	-0.395056	-1.956	-0.66923	-3.20472	4.18219	CO	CONSTANS-LIKE 6

## Sheet: Table S6
Table S6 The common genes of plant hormone biosynthesis pathways in either of the four comparison groups
Pathways	Gene ID	C1_vs_C2	C2_vs_C3	C3_vs_C4	C4_vs_C5	R1_vs_R2	R2_vs_R3	R3_vs_R4	R4_vs_R5	KO_name	Gene Description
Auxin synthesis and transport	TRINITY_DN8899_c0_g1	-1.53786	0.817672	-0.489537	-0.295206	-1.10331	1.33028	-0.589248	0.0757201	YUCCA4	indole-3-pyruvate monooxygenase YUCCA4
	TRINITY_DN42596_c0_g1	-2.18946	1.77344	-2.68597	5.0766	-1.75149	1.36279	-1.47942	1.55931	YUCCA5	indole-3-pyruvate monooxygenase YUCCA5
	TRINITY_DN2999_c0_g1	-0.447625	-1.27341	1.34014	0.0740345	0.04589	-0.554344	1.3607	0.0829663	ABCB15	ABC transporter B family member 15
	TRINITY_DN2999_c1_g2	-0.931903	-1.7191	1.36029	0.874896	-0.173502	-1.44533	1.3674	0.466984	ABCB15	ABC transporter B family member 15
	TRINITY_DN8707_c0_g1	-0.679615	0.696835	-1.14315	-0.940684	-0.768376	0.53168	-1.29799	-0.460519	ABCB2	ABC transporter B family member 2
	TRINITY_DN16378_c0_g1	-0.204102	0.164187	-0.714685	-1.45206	-0.196721	-0.0441459	-0.834264	-1.22918	ABCB13	ABC transporter B family member 13
	TRINITY_DN10711_c0_g1	0.302733	-1.19349	1.78472	-1.16404	0.55956	-0.486919	1.39708	-0.921184	PIN8	auxin efflux carrier component 8
	TRINITY_DN18360_c0_g1	-0.705915	0.613626	-1.02857	-0.160311	-0.718159	0.541117	-1.06731	0.105934	PIN3	auxin efflux carrier component 3
	TRINITY_DN18360_c0_g2	-1.91135	1.15043	-1.46849	0.858167	-2.24858	1.87568	-1.89395	0.140353	PIN3	auxin efflux carrier component 3
Gibberellin synthesis	TRINITY_DN11856_c0_g1	0.307098	0.0572637	1.00515	-0.893485	0.289634	0.375426	1.00601	-1.11328	GA20ox	gibberellin 20 oxidase/gibberellin-44 dioxygenase [EC:1.14.11.12]
	TRINITY_DN8980_c0_g1	0.00813559	-0.492152	1.5132	0.0240841	-0.089037	-0.166358	1.30448	0.0222505	GA20ox	gibberellin 20 oxidase/gibberellin-44 dioxygenase [EC:1.14.11.12]
	TRINITY_DN16628_c0_g1	-0.60434	1.9406	-1.7411	1.21125	-0.753051	1.54691	-1.87586	1.8329	GA2ox	gibberellin 2beta-dioxygenase [EC:1.14.11.13]
	TRINITY_DN8110_c0_g1	-1.19581	0.62989	-1.89811	-0.34498	-0.642619	0.00332467	-1.16651	-0.637713	GA2ox	gibberellin 2beta-dioxygenase [EC:1.14.11.13]
	TRINITY_DN19554_c0_g1	0.628736	0.191245	-1.02825	-1.4501	0.299915	0.0293267	-1.14596	-1.78981	KAO	ent-kaurenoic acid monooxygenase [EC:1.14.14.107]
Abscisic acid synthesis	TRINITY_DN13587_c0_g1	-0.703074	0.579798	-1.13317	0.388861	-0.973797	1.20137	-1.488	0.0919405	crtZ	beta-carotene 3-hydroxylase [EC:1.14.15.24]
	TRINITY_DN14981_c0_g1	-1.61898	0.310466	-1.39621	0.19489	-1.31441	0.0372176	-1.24199	0.682112	crtB	15-cis-phytoene synthase [EC:2.5.1.32]
	TRINITY_DN13908_c0_g1	-1.69599	0.158796	-1.83635	0.747091	-1.43867	0.321251	-1.7992	1.25539	VDE	violaxanthin de-epoxidase [EC:1.23.5.1]
	TRINITY_DN5182_c0_g2	0.000919466	1.66428	-1.31058	-0.334702	-0.419929	1.62878	-1.41377	0.356068	NCED	9-cis-epoxycarotenoid dioxygenase [EC:1.13.11.51]
	TRINITY_DN5182_c1_g1	-0.164679	1.73523	-1.36551	0.130689	-0.503688	1.7809	-1.40681	0.503481	NCED	9-cis-epoxycarotenoid dioxygenase [EC:1.13.11.51]
Zeatin synthesis	TRINITY_DN33474_c0_g1	-5.05691	0	0	0	-4.8123	0	0	0	CYP735A	cytokinin trans-hydroxylase
	TRINITY_DN33474_c0_g2	-4.80941	-1.95914	1.16374	-1.01911	-0.706161	-1.85126	1.14245	-1.23023	CYP735A	cytokinin trans-hydroxylase
	TRINITY_DN3320_c0_g1	0.420433	-0.992926	1.26131	0.0247385	0.56159	-0.795247	1.23816	-0.0632491	CKX6	cytokinin dehydrogenase 6 [EC:1.5.99.12]
	TRINITY_DN13622_c0_g1	-1.23141	0.136548	-0.0691378	0.484277	-0.794038	1.35703	0.0723147	-0.11529	IPT	adenylate dimethylallyltransferase (cytokinin synthase) [EC:2.5.1.27 2.5.1.112]
	TRINITY_DN1617_c0_g2	-0.87072	0.644538	-0.193493	0.256715	-1.07145	0.835859	-0.173751	0.382891	IPT	adenylate dimethylallyltransferase (cytokinin synthase) [EC:2.5.1.27 2.5.1.112]
Jasmonic acid synthesis	TRINITY_DN16234_c0_g1	0.97988	0.578242	-0.575285	1.688	0.641943	0.29787	-0.801102	1.33556	AOC	allene oxide cyclase [EC:5.3.99.6]
	TRINITY_DN10936_c0_g1	-1.30409	2.22315	-3.08181	2.3386	-1.51771	1.50723	-2.06005	1.00776	AOS	allene oxide synthase [EC:4.2.1.92]
	TRINITY_DN4354_c0_g1	0.475114	1.40137	-1.88496	2.25646	-0.0180028	1.15527	-2.1949	2.04133	AOS	allene oxide synthase [EC:4.2.1.92]
	TRINITY_DN51031_c0_g1	-1.62362	4.99596	-2.21189	-0.910236	0.757127	1.29885	-5.32217	2.51345	LOX2S	lipoxygenase [EC:1.13.11.12]
	TRINITY_DN9987_c0_g2	0.389897	2.61144	-2.78489	0.610227	1.5517	1.30112	-2.76558	2.09768	LOX2S	lipoxygenase [EC:1.13.11.12]
	TRINITY_DN10094_c0_g1	-1.13631	2.2232	-1.58123	0.743414	-0.960026	1.92624	-0.963109	0.397112	OPR	12-oxophytodienoic acid reductase [EC:1.3.1.42]
	TRINITY_DN11113_c0_g1	-0.697732	0.25954	-1.01855	-0.513123	-0.278766	0.0624062	-1.07326	-0.189403	OPR	12-oxophytodienoic acid reductase [EC:1.3.1.42]
	TRINITY_DN1472_c0_g1	-0.429202	0.572367	-1.29196	1.02902	0.0315704	0.231313	-1.27698	0.767666	OPR	12-oxophytodienoic acid reductase [EC:1.3.1.42]
	TRINITY_DN41601_c0_g1	-0.623578	1.31709	-1.47349	0.571479	-0.692378	1.11236	-0.871642	0.583969	OPR	12-oxophytodienoic acid reductase [EC:1.3.1.42]
	TRINITY_DN837_c0_g1	0.721419	0.603232	-0.92356	1.89614	0.328379	0.284872	-0.997473	1.57996	OPR	12-oxophytodienoic acid reductase [EC:1.3.1.42]
	TRINITY_DN2744_c0_g1	-1.10532	0.802769	-1.55549	1.12429	-0.925622	0.701247	-1.64947	1.08225	OPR	12-oxophytodienoic acid reductase [EC:1.3.1.42]
	TRINITY_DN28304_c0_g1	-0.793351	1.10109	-2.50965	1.6479	-0.369775	0.257553	-1.59349	1.34391	OPR	12-oxophytodienoic acid reductase [EC:1.3.1.42]
	TRINITY_DN5440_c0_g1	-0.275143	0.592866	-1.3464	1.19703	-0.129658	0.393661	-1.45469	0.953187	OPR	12-oxophytodienoic acid reductase [EC:1.3.1.42]
	TRINITY_DN4819_c1_g1	-2.28546	-1.73483	-0.246205	0.488311	-1.48375	-2.71891	1.25957	0.316403	JMT	jasmonate O-methyltransferase [EC:2.1.1.141]

## Sheet: Table S7
Table S7 The common genes of plant-hormone signaling pathways in either of the four comparison groups
Pathways	Gene ID	C1_vs_C2	C2_vs_C3	C3_vs_C4	C4_vs_C5	R1_vs_R2	R2_vs_R3	R3_vs_R4	R4_vs_R5	KO_name	Gene Description
Auxin	TRINITY_DN1741_c0_g1	-0.787967	0.453903	-1.64244	-0.706259	-0.795649	0.249655	-1.2823	-0.914406	AUX1	auxin influx carrier AUX1
	TRINITY_DN8738_c0_g1	-1.22524	0.775706	-1.7847	0.824217	-0.746887	1.19924	-2.30162	1.11789	IAA	auxin-responsive protein IAA
	TRINITY_DN4901_c1_g1	-2.79115	-1.4071	0.216312	-3.74795	-1.76556	-1.01693	-1.6511	-0.337023	IAA	auxin-responsive protein IAA
	TRINITY_DN5528_c0_g1	-0.950374	1.69771	-1.37923	0.683197	-0.393983	1.47564	-1.39162	0.642059	IAA	auxin-responsive protein IAA
	TRINITY_DN8088_c0_g3	-0.676615	1.25359	-0.537789	0.807982	-0.901685	1.14691	-1.16061	1.24459	IAA	auxin-responsive protein IAA
	TRINITY_DN17627_c0_g1	-0.142175	-0.421311	-0.471803	1.425	-0.10238	0.374322	-0.976596	1.55192	IAA	auxin-responsive protein IAA
	TRINITY_DN5885_c0_g1	-2.24057	0.465753	-0.353707	0.0104295	-1.14129	0.306856	-0.29234	-0.122962	IAA	auxin-responsive protein IAA
	TRINITY_DN12779_c0_g1	1.90748	0.101789	1.25442	0.355236	1.93405	0.302476	0.774051	0.655478	GH3	auxin responsive GH3 gene
	TRINITY_DN5655_c0_g1	1.08481	1.00153	-1.35107	1.33595	0.541405	0.716087	-1.53567	1.67141	GH3	auxin responsive GH3 gene
	TRINITY_DN13135_c0_g1	-1.68883	1.59397	-2.37578	-1.54058	-0.535747	0.832634	-1.58479	-0.697348	GH3	auxin responsive GH3 gene
	TRINITY_DN16949_c0_g1	-2.46193	1.41671	-1.94539	0.160893	-2.43608	1.32487	-2.34932	0.186386	SAUR	SAUR family protein
	TRINITY_DN16949_c0_g2	-1.79762	1.17239	-1.31677	0.656766	-1.67724	0.993864	-2.16697	1.40183	SAUR	SAUR family protein
	TRINITY_DN42264_c0_g1	0.302879	1.10459	-1.61382	0.568685	-0.0167496	1.1762	-2.05314	0.871971	SAUR	SAUR family protein
	TRINITY_DN32201_c0_g1	0.322826	1.7351	-2.0089	0.65843	0.0390155	1.17719	-1.71359	0.723266	SAUR	SAUR family protein
	TRINITY_DN7094_c0_g1	0.554989	0.190283	-1.19849	2.09411	-0.255213	0.469678	-0.930756	1.66976	SAUR	SAUR family protein
	TRINITY_DN3318_c0_g2	-0.751743	0.0761067	-0.567829	-1.25291	-0.869981	0.409768	-0.658658	-1.04632	SAUR	SAUR family protein
	TRINITY_DN43_c1_g1	-1.03156	0.346637	-0.103047	0.409458	-1.41759	0.445647	-0.130079	0.476181	SAUR	SAUR family protein
	TRINITY_DN28069_c0_g1	-1.48312	-0.000546454	-0.0472889	-0.350587	-1.45862	0.835545	0.106016	-0.537816	SAUR	SAUR family protein
	TRINITY_DN6836_c0_g1	-0.598015	-0.0851688	-0.788228	1.34425	-0.237802	-0.370631	0.209768	1.03419	SAUR	SAUR family protein
	TRINITY_DN1624_c2_g1	0.394632	-0.85045	1.78577	-0.115404	0.318675	-0.418804	1.71151	-0.346106	SAUR	SAUR family protein
Cytokinine	TRINITY_DN5016_c0_g1	-0.906428	0.500548	-1.18459	-0.311659	-0.902328	0.271857	-1.2644	-0.0968139	AHP	histidine-containing phosphotransfer peotein
	TRINITY_DN4055_c0_g1	-3.23886	2.69353	-1.38231	2.99576	-3.59943	2.75461	-0.930622	2.34356	ARR-A	two-component response regulator ARR-A family
Gibberellin	TRINITY_DN496_c0_g3	-1.15061	0.729608	-1.15818	0.295021	-1.265	0.862008	-1.18552	0.486325	GID2	F-box protein GID2
	TRINITY_DN5318_c0_g1	-0.674633	0.94358	-1.34057	0.356816	-0.535983	0.90183	-1.5129	0.60941	DELLA	DELLA protein
Abscisic acid	TRINITY_DN3286_c0_g1	1.0251	-0.704459	1.1055	-0.581651	1.02586	-0.838296	1.07444	-0.832815	PYL	abscisic acid receptor PYR/PYL family
	TRINITY_DN860_c0_g1	1.15574	-0.106673	1.34233	-0.312136	0.640835	-0.398503	1.35737	0.0913991	PP2C	protein phosphatase 2C [EC:3.1.3.16]
	TRINITY_DN13733_c0_g1	0.190935	-0.782775	1.49789	-0.333214	0.158547	-1.09951	1.87232	-0.665449	PP2C	protein phosphatase 2C [EC:3.1.3.16]
	TRINITY_DN16685_c0_g1	2.4336	-1.04272	2.83751	-0.267777	1.89764	-1.27964	2.89754	-0.236217	PP2C	protein phosphatase 2C [EC:3.1.3.16]
	TRINITY_DN11027_c0_g2	0.0729377	0.550844	-0.390662	1.39395	-0.183291	0.701347	-0.676058	1.05835	SNRK2	serine/threonine-protein kinase SRK2 [EC:2.7.11.1]
	TRINITY_DN4912_c0_g1	-0.778339	0.976936	-1.27506	1.00393	-1.01431	0.95704	-1.5837	0.937224	SNRK2	serine/threonine-protein kinase SRK2 [EC:2.7.11.1]
Ethylene	TRINITY_DN12143_c0_g1	-0.272666	0.238538	0.24717	-1.23297	0.0169512	-0.210551	0.428214	-1.12505	EBF1_2	EIN3-binding F-box protein
	TRINITY_DN13714_c0_g1	-1.68171	2.93031	-3.12554	1.74467	-1.67062	2.49129	-2.42802	1.43312	ERF1	ethylene-responsive transcription factor 1
	TRINITY_DN21903_c0_g1	-1.49183	2.56449	-3.19311	1.79467	-1.28545	2.34149	-2.67113	1.31908	ERF1	ethylene-responsive transcription factor 1
	TRINITY_DN20934_c0_g1	-2.37257	3.98251	-4.32061	3.17955	-2.26114	3.21996	-4.39869	3.85596	ERF1	ethylene-responsive transcription factor 1
Brassinosteroid	TRINITY_DN22043_c0_g1	-2.24936	0.354874	-1.55769	0.50105	-1.74416	0.135539	-1.13797	0.445606	BKI1	BRI1 kinase inhibitor 1
	TRINITY_DN22818_c0_g1	-1.1996	0.154083	-0.110897	-0.565027	-1.83685	1.33578	-0.788163	0.19342	BIN2	protein brassinosteroid insensitive 2 [EC:2.7.11.1]
	TRINITY_DN1676_c0_g1	-0.277637	0.926367	-1.37069	0.304548	-0.368405	0.759934	-1.35269	0.543476	BZR1_2	brassinosteroid resistant 1/2
	TRINITY_DN10789_c0_g1	-0.552236	0.638897	-1.0712	-0.377243	-0.2979	0.725197	-1.11838	-0.28078	CYCD3	cyclin D3, plant
	TRINITY_DN10894_c0_g1	1.50329	1.41465	-0.821641	0.0636591	0.808846	1.31367	-0.854119	0.327855	TCH4	xyloglucan:xyloglucosyl transferase TCH4 [EC:2.4.1.207]
	TRINITY_DN7835_c0_g1	-0.628209	1.33567	-2.05431	0.439458	-0.79517	0.942564	-2.08665	0.488149	TCH4	xyloglucan:xyloglucosyl transferase TCH4 [EC:2.4.1.207]
	TRINITY_DN18078_c0_g1	2.87575	1.99106	-2.37421	0.56069	-0.335261	2.1134	-2.70637	0.915616	TCH4	xyloglucan:xyloglucosyl transferase TCH4 [EC:2.4.1.207]
	TRINITY_DN15508_c0_g1	0.872826	3.7222	-3.2258	0.137256	0.0663529	2.75761	-2.79152	0.962646	TCH4	xyloglucan:xyloglucosyl transferase TCH4 [EC:2.4.1.207]
Jasmonic acid	TRINITY_DN35787_c0_g1	0.601433	0.756452	-1.14046	1.1172	0.193383	0.451006	-1.12549	1.15761	JAZ	jasmonate ZIM domain-containing protein
	TRINITY_DN10693_c0_g1	0.671367	0.762748	-1.20023	1.04525	0.246826	0.355725	-1.13979	1.35734	JAZ	jasmonate ZIM domain-containing protein
	TRINITY_DN32406_c0_g1	0.625015	0.753004	-1.09817	1.03853	0.255931	0.478195	-1.16537	1.17607	JAZ	jasmonate ZIM domain-containing protein
Salicylic acid	TRINITY_DN4659_c0_g1	0.401761	-0.437213	1.0516	-0.717536	0.477656	-0.468437	1.18046	-0.977634	TGA	transcription factor TGA
	TRINITY_DN12856_c0_g1	-1.98251	-0.808013	-0.849555	0.00917596	-1.1555	-0.746175	-0.580831	0.429995	PR1	pathogenesis-related protein 1
	TRINITY_DN67740_c0_g1	-2.27675	-0.107661	-0.834376	-1.61891	-2.25079	0.745278	-1.87152	-0.43361	PR1	pathogenesis-related protein 1
	TRINITY_DN35260_c0_g1	-0.475002	-2.87895	1.41851	-0.617449	0.38281	-1.68301	1.19387	-0.478476	PR1	pathogenesis-related protein 1

## Sheet: Table S8
Table S8 Transcription factors identified of common genes in either of the four comparison groups
Families	Gene ID	C1_vs_C2	C2_vs_C3	C3_vs_C4	C4_vs_C5	R1_vs_R2	R2_vs_R3	R3_vs_R4	R4_vs_R5	Gene_name	NR description
AP2/ERF	TRINITY_DN7576_c0_g1	0.265995	1.00035	0.407224	0.475208	0.242411	1.73665	0.120554	0.340971	AIL1	XP_021800599.1(AP2-like ethylene-responsive transcription factor AIL1 [Prunus avium])
	TRINITY_DN4852_c0_g1	-0.157823	0.223949	-0.120337	-1.06934	-0.211695	0.300386	-0.0529775	-1.09189	ANT	XP_008220405.1(PREDICTED: AP2-like ethylene-responsive transcription factor ANT [Prunus mume])
	TRINITY_DN5539_c1_g1	-0.913243	1.25333	-0.64272	0.744144	-1.39817	1.4447	-0.767156	1.09287	AP2	XP_021814619.1(floral homeotic protein APETALA 2 isoform X2 [Prunus avium])
	TRINITY_DN2755_c0_g1	1.35143	1.16591	-1.31379	1.95384	0.508049	0.564882	-1.55107	1.6701	DREB1A	AOZ56972.1(CBF/DREB1-like protein a [Prunus ledebouriana])
	TRINITY_DN3403_c0_g1	1.79235	0.426495	-0.320487	0.313522	1.04505	0.0298614	-0.595306	0.44043	DREB1E	XP_021803668.1(dehydration-responsive element-binding protein 1E-like [Prunus avium])
	TRINITY_DN9664_c0_g1	0.389387	1.26244	-1.19686	-0.236884	-0.353621	1.10308	-1.39962	0.532387	DREB2D	XP_020422296 (dehydration-responsive element-binding protein 2D [Prunus persica ])
	TRINITY_DN26006_c0_g1	-0.649721	2.59085	-4.51339	4.19039	-0.492512	1.73915	-4.81381	3.8406	EREBP	VVA20299.1(PREDICTED: ethylene-responsive mRNAion [Prunus dulcis])
	TRINITY_DN2060_c0_g1	1.01609	0.696373	-1.05678	0.436875	0.277332	0.529025	-1.04906	0.670728	EREBP	AIU05286.1(EREBP-like factor [Prunus pseudocerasus])
	TRINITY_DN10864_c0_g1	0.590418	1.3907	-0.814656	0.181486	0.216329	1.01337	-0.560642	0.424394	EREBP	AIU05285.1(EREBP-like factor [Prunus pseudocerasus])
	TRINITY_DN8510_c1_g3	2.03678	-0.631193	0.168763	0.642504	1.48513	-0.94626	-0.358851	0.194458	EREBP 3	ALD84470.1(AP2/EREBP family transcription factor-like protein 3 [Prunus pseudocerasus])
	TRINITY_DN7623_c0_g1	1.20415	-1.13509	3.00021	-2.28982	1.6367	-1.51427	3.64423	-3.08278	EREBP 8	ALD84475.1(AP2/EREBP family transcription factor-like protein 8 [Prunus pseudocerasus])
	TRINITY_DN19661_c0_g2	0.0379115	1.2345	-1.99783	0.956786	-0.156266	1.31256	-1.92598	1.18549	EREBP 9	ALD84476.1(AP2/EREBP family transcription factor-like protein 9 [Prunus pseudocerasus])
	TRINITY_DN8158_c0_g1	-0.317423	0.607127	-0.159036	1.00058	-1.39213	2.12467	-0.826731	1.09524	EREBP12	ALD84479.1(AP2/EREBP family transcription factor-like protein 12 [Prunus pseudocerasus])
	TRINITY_DN2374_c2_g1	0.405678	1.12613	-1.25604	1.33683	-0.0849401	1.08586	-1.31158	1.30234	EREBP13	ALD84480.1(AP2/EREBP family transcription factor-like protein 13 [Prunus pseudocerasus])
	TRINITY_DN5762_c0_g1	0.515252	1.42252	-1.64145	0.910224	-0.142335	1.06922	-1.53262	1.06499	EREBP18	ALD84485.1(AP2/EREBP family transcription factor-like protein 18 [Prunus pseudocerasus])
	TRINITY_DN20934_c0_g1	-2.37257	3.98251	-4.32061	3.17955	-2.26114	3.21996	-4.39869	3.85596	ERF1B	XP_020420951.1(ethylene-responsive transcription factor 1B [Prunus persica])
	TRINITY_DN21903_c0_g1	-1.49183	2.56449	-3.19311	1.79467	-1.28545	2.34149	-2.67113	1.31908	ERF1B	PQQ17832.1(ethylene-responsive transcription factor 1B [Prunus yedoensis var. nudiflora])
	TRINITY_DN13714_c0_g1	-1.68171	2.93031	-3.12554	1.74467	-1.67062	2.49129	-2.42802	1.43312	ERF1B	XP_021804659.1(ethylene-responsive transcription factor 1B [Prunus avium])
	TRINITY_DN10154_c0_g2	-0.68251	2.06375	-2.84428	2.46156	-1.21199	2.19148	-2.86617	2.06362	ERF 2	XP_021823371.1(ethylene-responsive transcription factor 2-like [Prunus avium])
	TRINITY_DN6327_c0_g1	-0.936747	1.35949	-1.56254	0.488691	-1.15726	1.14388	-1.9003	0.341713	ERF 2	XP_021828371.1(ethylene-responsive transcription factor 2-like [Prunus avium])
	TRINITY_DN5683_c0_g1	-1.08062	0.565765	-0.580894	0.449356	-1.47981	1.07836	-0.703095	0.560916	ERF011	PQP92544.1(ethylene-responsive transcription factor ERF011 [Prunus yedoensis var. nudiflora])
	TRINITY_DN7884_c0_g1	1.32952	1.89233	-1.34793	0.569119	0.241376	1.83568	-1.51814	0.609248	ERF012	XP_021810196.1(ethylene-responsive transcription factor ERF012-like [Prunus avium])
	TRINITY_DN10218_c0_g1	1.73829	3.11076	-3.03962	2.30416	-1.179	2.76022	-3.61692	3.02777	ERF013	PQM41148.1(ethylene-responsive transcription factor 13-like [Prunus yedoensis var. nudiflora])
	TRINITY_DN4571_c0_g2	0.61488	-1.35967	1.45039	-0.162954	0.61535	-1.07595	1.37459	-0.488985	ERF015	XP_021804224.1(ethylene-responsive transcription factor ERF015-like [Prunus avium])
	TRINITY_DN2281_c0_g1	1.9461	0.672543	-0.384681	1.10324	0.199125	0.375328	-0.805174	1.09492	ERF022	PQM34784.1(ethylene-responsive transcription factor ERF022 [Prunus yedoensis var. nudiflora])
	TRINITY_DN10176_c0_g1	-1.44912	0.026605	-1.28452	0.0312477	-1.8322	0.384599	-0.669996	0.0139694	ERF023	XP_021815013.1(ethylene-responsive transcription factor ERF023 [Prunus avium])
	TRINITY_DN24847_c0_g2	2.23185	0.802029	3.32674	-2.8555	0	3.33081	3.06557	-2.74615	ERF027	XP_021809823 (ethylene-responsive transcription factor ERF027-like[Prunus avium ])
	TRINITY_DN9167_c0_g1	-0.212595	3.90131	-1.66632	1.2407	-0.808803	3.93223	-2.27403	1.6605	ERF027	PQQ14287.1(ethylene-responsive transcription factor ERF027 [Prunus yedoensis var. nudiflora])
	TRINITY_DN11706_c0_g1	1.49738	-0.787406	0.659325	0.662531	1.07966	-1.14617	0.380314	0.415342	ERF027	XP_008234297.1(PREDICTED: ethylene-responsive transcription factor ERF027 [Prunus mume])
	TRINITY_DN14597_c0_g1	-2.538	-1.83907	0.629784	-0.858977	-2.03388	0.134421	-1.58483	0.032611	ERF034	XP_007218799.2(ethylene-responsive transcription factor ERF034 [Prunus persica])
	TRINITY_DN31682_c0_g1	-1.30553	0.331951	-1.70832	-0.378697	-1.42549	0.103165	-1.48948	-0.180545	ERF039	PQQ03530.1(ethylene-responsive transcription factor ERF039 [Prunus yedoensis var. nudiflora])
	TRINITY_DN9807_c0_g1	1.5618	0.56555	-0.217754	0.220138	1.03762	0.824191	-0.328893	0.306645	ERF053	PQQ09002.1(ethylene-responsive transcription factor ERF053 [Prunus yedoensis var. nudiflora])
	TRINITY_DN25950_c0_g1	-1.328	2.61023	-2.61906	0.366498	-1.08452	2.46167	-3.0403	0.937481	ERF091	XP_008225440.1(PREDICTED: ethylene-responsive transcription factor ERF091 [Prunus mume])
	TRINITY_DN8217_c0_g1	-1.12035	1.51433	-1.03886	0.427604	-1.55151	1.83969	-1.94655	1.49299	ERF113	XP_021814492.1(ethylene-responsive transcription factor ERF113-like, partial [Prunus avium])
	TRINITY_DN18997_c0_g1	-1.05767	0.369333	-0.678958	0.238981	-1.16135	0.28127	-0.545699	0.0845247	PPLZ02	PQM41157.1(protein PPLZ02 [Prunus yedoensis var. nudiflora])
	TRINITY_DN18022_c0_g2	-0.575335	1.15099	-1.55909	1.08862	-0.713914	1.03965	-1.43918	0.659	PTI5	XP_021830260.1(pathogenesis-related genes transcriptional activator PTI5-like [Prunus avium])
	TRINITY_DN18055_c0_g2	-3.19213	1.76194	-1.82253	-0.641748	-2.13458	1.38333	-3.24572	-0.97625	RAP2-11	PQP93791.1(ethylene-responsive transcription factor RAP2-11 [Prunus yedoensis var. nudiflora])
	TRINITY_DN5446_c0_g1	-1.22013	0.451643	-1.06465	-1.23373	-1.44243	0.329273	-0.885785	-0.820685	SHINE 2	XP_021822357.1(ethylene-responsive transcription factor SHINE 2-like [Prunus avium])
	TRINITY_DN35211_c1_g1	0.922554	0.911958	-1.3198	0.61857	0.409088	0.754114	-1.74265	0.644241	TINY	XP_021807205.1(ethylene-responsive transcription factor TINY-like isoform X1 [Prunus avium])
	TRINITY_DN18605_c0_g1	-1.07215	0.642695	-1.66351	0.266771	-0.61174	0.794511	-1.21326	-0.379374	TINY	PQM38740.1(ethylene-responsive transcription factor TINY [Prunus yedoensis var. nudiflora])
	TRINITY_DN8012_c0_g1	-1.18584	0.656547	-1.08367	-0.0480157	-1.10548	0.683082	-0.939882	-0.1589	TOE3	XP_021819126.1(AP2-like ethylene-responsive transcription factor TOE3 isoform X1 [Prunus avium])
	TRINITY_DN27781_c0_g1	-1.02584	0.391719	-1.12917	-1.74627	-1.21528	0.355128	-1.20916	-1.39504	WIN1	PQQ20298.1(ethylene-responsive transcription factor WIN1-like [Prunus yedoensis var. nudiflora])
MYB	TRINITY_DN2485_c0_g1	0.120577	-1.29045	1.32098	-0.420853	0.616759	-1.25975	1.8333	-0.673745	APL	XP_007211463.1(myb family transcription factor APL [Prunus persica])
	TRINITY_DN16736_c0_g1	0.231115	-1.77355	1.17424	-0.286237	0.175782	-1.10274	1.28298	-0.465694	EFM	XP_021817719.1(myb family transcription factor EFM [Prunus avium])
	TRINITY_DN4960_c2_g1	-0.494829	1.39463	-0.682613	1.37755	-0.47502	1.09585	-0.0511525	0.86149	GLK1	XP_008229056.1(PREDICTED: transcription activator GLK1 isoform X1 [Prunus mume])
	TRINITY_DN7119_c0_g1	-0.802396	0.930034	-1.22088	0.634109	-0.961377	1.04406	-1.16742	0.776195	LHY	XP_021822591.1(protein LHY-like isoform X1 [Prunus avium])
	TRINITY_DN15306_c0_g1	1.078	0.239642	0.79278	1.12295	1.1926	-0.023361	1.20784	0.511869	MYB	XP_021817082.1(uncharacterized protein LOC110759336 [Prunus avium])
	TRINITY_DN27774_c0_g2	0.86406	2.10076	-3.11379	3.93269	-1.0332	3.37791	-3.56375	3.24451	MYB4	XP_021814740.1(transcription factor MYB4-like isoform X1 [Prunus avium])
	TRINITY_DN11151_c0_g1	-0.396081	-0.603433	0.0683158	-1.32971	-0.0314325	-0.420099	0.0166713	-1.29298	MYB4	XP_021801063.1(transcription repressor MYB4-like isoform X2 [Prunus avium])
	TRINITY_DN26447_c0_g1	2.16635	-1.67604	2.26323	2.1062	1.34561	-2.12029	2.82801	1.25596	MYB4	PQM41392.1(myb-related protein Myb4-like [Prunus yedoensis var. nudiflora])
	TRINITY_DN2542_c0_g1	0.612993	1.41756	-1.7619	1.33879	0.134009	1.05964	-1.91264	1.58598	MYB8	XP_021832324 transcription factor MYB8-like [Prunus avium ])
	TRINITY_DN1328_c0_g1	-2.13359	0.109163	-2.14401	0.490858	-2.59115	1.61672	-4.26119	3.03125	MYB10	PQQ08940.1(Myb10 V1-2 [Prunus yedoensis var. nudiflora])
	TRINITY_DN27774_c0_g1	-0.538001	3.36976	-2.18327	0.947693	-0.367537	2.7752	-2.86138	2.03782	MYB14	PQQ02693.1(transcription factor MYB14 [Prunus yedoensis var. nudiflora])
	TRINITY_DN6703_c0_g1	-1.37482	1.3433	-2.05984	0.113674	-1.39039	0.715217	-1.81456	0.400545	MYB21	PQQ04520.1(transcription factor MYB21 [Prunus yedoensis var. nudiflora])
	TRINITY_DN25323_c0_g2	0.919105	0.795941	1.34473	2.92983	2.10677	1.29213	0.833167	3.49918	MYB24	XP_021806997.1(transcription factor MYB24-like [Prunus avium])
	TRINITY_DN15793_c0_g1	-2.58171	0.333377	-1.20528	-0.73806	-2.70982	1.20629	-2.85703	1.26996	MYB34	PQQ16411.1(transcription factor MYB34 [Prunus yedoensis var. nudiflora])
	TRINITY_DN2779_c0_g3	-0.203064	1.20074	-0.467498	-0.420659	-0.186648	1.0536	-0.285005	-0.34062	MYB39	XP_007210649.2(transcription factor MYB39 [Prunus persica])
	TRINITY_DN16047_c0_g1	0.207508	1.74893	-2.20937	0.780889	-0.490468	1.59392	-2.24929	0.985048	MYB44	PQQ03458.1(transcription factor MYB44 [Prunus yedoensis var. nudiflora])
	TRINITY_DN5455_c0_g2	-1.75849	1.46119	-1.94088	0.0551341	-1.30265	1.09784	-1.68243	0.173187	MYB62	XP_021810826.1(transcription factor MYB62-like [Prunus avium])
	TRINITY_DN22099_c0_g1	-0.89682	1.22996	0.0160682	1.48301	-1.80695	1.4644	0.140611	1.10828	MYB67	BBH01353.1(myb domain protein 67, partial [Prunus dulcis])
	TRINITY_DN1333_c1_g1	-0.643083	0.901149	-1.47088	0.236179	-0.761348	0.839067	-1.63427	-0.12615	MYB86	PQQ00479.1(transcription factor MYB86 [Prunus yedoensis var. nudiflora])
	TRINITY_DN6703_c1_g2	-1.14106	0.951423	-0.929289	-1.24905	-1.08368	0.942092	-0.597425	-0.872949	MYB86	PQM36348.1(transcription factor MYB86 [Prunus yedoensis var. nudiflora])
	TRINITY_DN10061_c0_g1	-1.37149	3.44261	-2.8981	1.60301	-0.819209	1.91289	-2.47516	1.10555	MYB108	XP_007221521.1(transcription factor MYB108 [Prunus persica])
	TRINITY_DN5654_c0_g1	0.77834	-0.169685	2.42513	-0.621854	1.4747	-0.19154	2.63836	-0.0881476	MYB305	XP_021816808.1(myb-related protein 305 [Prunus avium])
	TRINITY_DN2945_c0_g1	-0.0159463	1.05012	-1.3583	-0.350869	-0.196704	0.874066	-1.64324	0.375622	MYB306	PQP93099.1(myb-related protein 306 [Prunus yedoensis var. nudiflora])
	TRINITY_DN1811_c0_g3	-0.336139	1.42331	-1.17703	-0.0562127	-0.587776	1.60032	-1.54066	0.147935	MYB306	PQQ10071.1(myb-related protein 306 [Prunus yedoensis var. nudiflora])
	TRINITY_DN6111_c0_g1	-1.11494	-0.242188	-0.647862	-1.57422	-0.62531	-0.18473	-1.08939	-1.19303	MYB308	XP_007209645.1(myb-related protein 308 [Prunus persica])
	TRINITY_DN9215_c0_g1	-2.66104	3.07583	-2.99552	0.711782	-2.74906	2.04578	-3.04474	2.22929	MYB330	PQQ10682.1(myb-related protein 330-like [Prunus yedoensis var. nudiflora])
	TRINITY_DN12681_c0_g1	-1.05194	-0.0245052	-0.117276	0.176445	-1.05396	0.305572	-0.095915	0.388441	MYBS1	XP_034216346.1(transcription factor MYBS1 [Prunus dulcis])
	TRINITY_DN11156_c0_g1	-0.191996	1.76845	-1.428	0.361726	-1.08602	1.89825	-1.25597	0.715685	ODO1	XP_021808673.1(protein ODORANT1-like [Prunus avium])
	TRINITY_DN8741_c0_g2	0.736535	-2.49658	3.43601	-1.45526	-0.602462	-0.38494	2.00733	-0.522238	PCL1	PQM43139.1(transcription factor PCL1 [Prunus yedoensis var. nudiflora])
	TRINITY_DN21137_c0_g1	0.938429	-0.554259	1.5088	-0.0916848	1.32213	-0.245904	1.92084	-0.423375	PHL7	XP_021830335.1(myb family transcription factor PHL7-like [Prunus avium])
	TRINITY_DN12909_c0_g1	-1.54149	0.0414465	-0.538982	-0.105139	-1.33672	0.495127	-0.00882256	-0.798089	R2R3-MYB	PQM40717.1(R2R3 MYB transcription factor [Prunus yedoensis var. nudiflora])
	TRINITY_DN557_c0_g1	-2.22412	3.30533	-3.23153	1.13022	-2.38086	3.81401	-2.46362	0.555588	RAD1	BBN69908.1(RAD-like 1 [Prunus dulcis])
	TRINITY_DN6201_c0_g1	-1.44691	0.653329	-1.35906	-0.0232323	-1.33648	0.602977	-0.815136	-0.285273	RAX2	PQQ10047.1(transcription factor RAX2 [Prunus yedoensis var. nudiflora])
	TRINITY_DN6201_c0_g3	0.642169	-1.42472	2.73347	-1.81155	0.161681	-0.67865	2.72158	-2.08571	RAX2	XP_008226382.1(PREDICTED: transcription factor RAX2-like [Prunus mume])
	TRINITY_DN52300_c0_g2	0.630899	-1.71803	1.61716	-0.289897	0.564959	-1.26563	2.24577	-1.73589	RL4	XP_021834264.1(protein RADIALIS-like 4 [Prunus avium])
	TRINITY_DN10055_c0_g1	0.804276	-0.770525	1.26561	-1.0109	0.61743	-0.0407564	0.988647	-1.2618	SWI3B	PQM34846.1(SWI/SNF complex subunit SWI3B [Prunus yedoensis var. nudiflora])
	TRINITY_DN3172_c0_g1	-1.55722	0.339477	-0.905492	-0.964027	-1.50641	0.475053	-0.736769	-0.260392	WER	XP_021826069.1(transcription factor WER-like isoform X2 [Prunus avium])
	TRINITY_DN10160_c0_g1	-2.23468	0.914783	-1.42222	0.288488	-2.25072	0.735077	-0.680147	-0.173989	WER	XP_007216465.2(transcription factor WER isoform X1 [Prunus persica])
	TRINITY_DN12780_c0_g2	-1.1583	0.546017	-0.836213	0.523051	-2.07577	1.74228	-1.12939	0.598825	Zm1	PQM38995.1(myb-related protein Zm1 [Prunus yedoensis var. nudiflora])
WRKY	TRINITY_DN2726_c0_g1	0.937997	0.591492	-1.24435	1.49365	0.704379	0.386217	-1.61412	1.39978	SEC10B	PQM37051.1(exocyst complex component SEC10b isoform X1 [Prunus yedoensis var. nudiflora])
	TRINITY_DN16880_c0_g1	0.0395129	3.12567	-1.46069	-0.822753	-0.193154	2.65016	-2.03896	-1.00489	WRKY	KAE9463978.1(hypothetical protein C3L33_04163, partial [Rhododendron williamsianum])
	TRINITY_DN13631_c0_g1	-0.119261	1.01458	-1.16755	0.492422	-0.219891	0.999048	-1.27179	0.588785	WRKY7	BBH05964.1(WRKY DNA-binding protein 7 [Prunus dulcis])
	TRINITY_DN56666_c0_g1	0.457941	1.06392	-0.809105	0.00421201	-0.737235	1.90697	-1.00914	0.515645	WRKY9	XP_021823591.1(probable WRKY transcription factor 9 [Prunus avium])
	TRINITY_DN5987_c0_g1	0.276195	1.65991	-1.89597	1.22332	-0.148344	1.59868	-2.25477	1.51289	WRKY11	XP_021815841.1(probable WRKY transcription factor 11 [Prunus avium])
	TRINITY_DN5221_c0_g1	0.298273	0.845136	-1.28068	1.22504	0.0707589	0.543445	-1.55553	1.37729	WRKY11	BBG95383.1(WRKY DNA-binding protein 11, partial [Prunus dulcis])
	TRINITY_DN5992_c1_g1	-1.02643	-1.35966	1.10035	0.133944	-0.0440628	-0.980494	1.1616	-0.220172	WRKY13	PQM35251.1(putative WRKY transcription factor 13 [Prunus yedoensis var. nudiflora])
	TRINITY_DN7246_c1_g1	-0.330711	1.71675	-2.30075	0.571095	-0.997353	1.36945	-2.22243	1.3138	WRKY29	XP_021820806.1(probable WRKY transcription factor 29 [Prunus avium])
	TRINITY_DN27705_c0_g1	-0.257954	0.913587	-2.01117	1.24091	-0.27506	0.950051	-2.31442	1.79894	WRKY31	XP_021822902.1(probable WRKY transcription factor 31 [Prunus avium])
	TRINITY_DN14996_c0_g1	-0.125645	1.02384	-1.0138	0.273361	-1.35351	2.87531	-1.31635	0.964009	WRKY31	PQQ13774.1(putative WRKY transcription factor 31 isoform X1 [Prunus yedoensis var. nudiflora])
	TRINITY_DN27563_c0_g1	-0.336254	0.853552	-1.21923	0.395875	-0.340724	0.654801	-1.11612	0.39247	WRKY31	XP_021821489.1(LOW QUALITY PROTEIN: probable WRKY transcription factor 31 [Prunus avium])
	TRINITY_DN5267_c0_g1	0.888862	2.28285	-2.19022	1.13433	0.0381788	1.71821	-2.41208	1.61974	WRKY33	XP_021826437.1(probable WRKY transcription factor 33 [Prunus avium])
	TRINITY_DN13186_c0_g1	0.764391	1.06695	-1.13116	0.68165	0.581996	0.404845	-1.0656	0.860172	WRKY33	PQM41056.1(putative WRKY transcription factor 33 [Prunus yedoensis var. nudiflora])
	TRINITY_DN7512_c0_g1	0.856835	1.33318	-1.88836	1.47116	0.031503	0.84445	-2.19363	1.49873	WRKY40	PQQ11269.1(putative WRKY transcription factor 40 [Prunus yedoensis var. nudiflora])
	TRINITY_DN11608_c0_g1	-0.657212	1.109	-1.64848	-0.135202	-0.669403	1.18228	-0.939503	0.377814	WRKY45	XP_021823097.1(probable WRKY transcription factor 45 [Prunus avium])
	TRINITY_DN11266_c0_g1	0.966289	1.43694	-1.2441	0.879067	0.0869719	1.09463	-1.50114	1.32902	WRKY46	XP_021808023.1(probable WRKY transcription factor 46 [Prunus avium])
	TRINITY_DN3842_c0_g1	0.273665	2.96677	-2.26485	0.577335	-0.515108	2.75083	-2.51965	1.66275	WRKY50	XP_020409575.1(probable WRKY transcription factor 50 [Prunus persica])
	TRINITY_DN1550_c0_g2	0.627308	1.67595	-1.94437	-0.782219	0.159352	1.11149	-2.02055	0.046879	WRKY51	PQQ05304.1(putative WRKY transcription factor 51 [Prunus yedoensis var. nudiflora])
	TRINITY_DN2081_c0_g1	0.877671	1.76558	-2.18597	1.17239	-0.177385	1.32621	-2.48091	1.75047	WRKY53	XP_021818648.1(probable WRKY transcription factor 53 [Prunus avium])
	TRINITY_DN2478_c0_g1	-0.0815871	2.15406	-1.51179	2.52827	-1.34847	1.5568	-2.08956	2.74893	WRKY53	XP_021826287.1(probable WRKY transcription factor 53 [Prunus avium])
	TRINITY_DN21142_c0_g1	-1.78674	3.35916	-1.86288	-0.701818	-2.39792	3.84828	-1.98605	0.483049	WRKY61	PQP94735.1(putative WRKY transcription factor 61 isoform X1 [Prunus yedoensis var. nudiflora])
	TRINITY_DN14283_c0_g1	0.264279	0.597244	-1.12556	0.201165	-0.066647	0.391927	-1.0859	0.401792	WRKY70	PQP96506.1(putative WRKY transcription factor 70 [Prunus yedoensis var. nudiflora])
	TRINITY_DN15263_c0_g1	-1.26287	1.44115	-1.87459	0.316649	-1.24751	1.38008	-1.59498	0.353708	WRKY71	PQM37337.1(putative WRKY transcription factor 71 [Prunus yedoensis var. nudiflora])
	TRINITY_DN26830_c0_g1	-1.35038	1.11307	-1.07388	0.261693	-1.09215	0.923701	-0.917477	0.469289	WRKY71	XP_021811687.1(probable WRKY transcription factor 71 [Prunus avium])
NAC	TRINITY_DN23014_c0_g1	-0.922185	2.19511	-2.55249	1.21889	-0.902467	1.1388	-2.20777	1.15541	NAM	BBH01494.1(No Apical Meristem domain transcriptional regulator superfamily protein [Prunus dulcis])
	TRINITY_DN4570_c0_g1	-0.517131	2.4113	-1.83787	0.500479	-1.10691	1.99015	-1.94859	0.999017	NAC	EOY12854.1(NAC domain transcriptional regulator superfamily protein isoform 2 [Theobroma cacao])
	TRINITY_DN4304_c0_g1	1.31408	-0.398303	1.49887	-0.79567	1.80948	-1.36654	2.28844	-1.36376	NAC	VVA35965.1(PREDICTED: NAC [Prunus dulcis])
	TRINITY_DN8341_c0_g1	1.3437	-0.183431	1.62801	-1.54212	1.9622	-1.32203	2.41014	-2.25541	NAC	XP_034206197.1(uncharacterized protein LOC117620174 isoform X1 [Prunus dulcis])
	TRINITY_DN15369_c0_g1	-0.325013	0.958742	-2.21089	1.77672	0.152307	0.317637	-2.14192	1.5715	NAC2	XP_021829844.1(NAC domain-containing protein 2-like [Prunus avium])
	TRINITY_DN3954_c1_g1	-0.142351	-0.261572	0.902314	-1.55381	0.112791	-0.789771	1.66474	-1.88253	NAC14	XP_008233242.1(PREDICTED: NAC domain-containing protein 14-like [Prunus mume])
	TRINITY_DN3055_c0_g1	-0.105242	2.13117	-1.39029	0.559034	-1.68298	1.96996	-1.53659	1.71058	NAC29	XP_008221592.1(PREDICTED: NAC transcription factor 29 [Prunus mume])
	TRINITY_DN3631_c0_g1	0.0748216	1.152	-0.659238	-0.321724	-0.0901013	1.0382	-0.371462	-0.523672	NAC29	PQQ17029.1(NAC transcription factor 29 [Prunus yedoensis var. nudiflora])
	TRINITY_DN4957_c0_g1	0.814049	1.6083	-1.26907	0.288462	0.128004	1.55236	-1.84152	1.04413	NAC35	BBH09866.1(NAC domain containing protein 35 [Prunus dulcis])
	TRINITY_DN4286_c0_g1	-1.0266	1.92443	-2.06946	1.57035	-1.97034	2.25127	-2.26162	1.70245	NAC41	XP_021822982.1(NAC domain-containing protein 41 [Prunus avium])
	TRINITY_DN41180_c0_g1	1.62411	0.171931	0.319771	-0.89626	1.57994	-0.649271	1.813	-0.928777	NAC57	BBG97736.1(NAC domain containing protein 57 [Prunus dulcis])
	TRINITY_DN337_c0_g2	1.40159	0.314056	0.341832	-0.0650616	1.0045	0.0926883	0.42345	-0.323506	NAC62	PQQ06673.1(NAC domain-containing protein 62-like [Prunus yedoensis var. nudiflora])
	TRINITY_DN5177_c0_g1	0.518018	-0.680385	1.38114	0.153013	0.894341	-0.886977	1.71212	-0.297623	NAC68	PQQ20981.1(NAC domain-containing protein 68 [Prunus yedoensis var. nudiflora])
	TRINITY_DN12030_c0_g1	-1.57439	1.73311	-3.79762	1.08307	-0.700983	1.1001	-3.65297	0.0345733	NAC71	XP_021815797.1(NAC domain-containing protein 71-like [Prunus avium])
	TRINITY_DN10925_c0_g1	-0.0442941	1.22632	-0.92205	0.501059	0.0320946	1.46254	-1.40023	1.01149	NAC86	XP_020418962.1(NAC domain-containing protein 86 [Prunus persica])
	TRINITY_DN34702_c0_g1	1.01813	2.2393	-2.02709	1.65539	-0.347328	1.61066	-2.71555	1.96178	NAC90	XP_021819760.1(NAC domain-containing protein 90-like [Prunus avium])
	TRINITY_DN45464_c0_g1	1.23188	0.859824	-1.00777	0.499731	0.376337	0.569333	-1.2415	0.719622	NAC90	PQP95473.1(NAC domain-containing protein 90 [Prunus yedoensis var. nudiflora])
	TRINITY_DN9884_c0_g1	0.33644	1.2638	-0.536014	-1.28888	0.56875	0.39982	0.204396	-1.55469	NAC96	XP_021822603.1(NAC domain-containing protein 96-like [Prunus avium])
	TRINITY_DN7311_c0_g1	1.56585	-0.962479	1.58618	0.251955	1.6601	-0.770402	1.21503	-0.370153	SOG1	XP_020415308.1(SUPPRESSOR OF GAMMA RESPONSE 1 isoform X1 [Prunus persica])
bHLH	TRINITY_DN10585_c0_g1	-1.53548	1.40071	-2.03528	-0.711925	-1.84504	1.29025	-1.76392	-0.188691	bHLH	BBH00329.1(basic helix-loop-helix DNA-binding family protein, partial [Prunus dulcis])
	TRINITY_DN10695_c0_g1	-1.21311	1.29819	-0.954555	0.212708	-1.32455	1.61174	-1.01461	0.105757	bHLH	ALN42114.1(bHLH transcription factor [Prunus pseudocerasus])
	TRINITY_DN16928_c0_g1	-0.174831	0.286157	0.359789	1.55751	-0.107446	0.706485	0.824248	1.67097	bHLH10	XP_021817644.1(transcription factor bHLH10-like [Prunus avium])
	TRINITY_DN47962_c0_g1	1.39745	0.594232	-0.830659	-0.354814	1.32051	0.041934	-1.09712	0.667065	bHLH35	XP_034198907.1(transcription factor bHLH35 isoform X2 [Prunus dulcis])
	TRINITY_DN16127_c0_g1	-2.1183	0.378417	-1.40686	0.637594	-2.01952	0.919277	-1.46906	1.11241	bHLH51	XP_021805626.1(transcription factor bHLH51 [Prunus avium])
	TRINITY_DN57257_c0_g3	-0.396151	0.654362	-1.23291	-0.288006	-0.80568	1.25343	-1.26665	-0.43098	bHLH93	XP_021832105.1(transcription factor bHLH93-like [Prunus avium])
	TRINITY_DN11676_c0_g1	-2.51042	1.84345	-2.4411	1.05564	-2.31254	1.31605	-2.32809	1.13252	bHLH111	XP_021813728.1(transcription factor bHLH111-like isoform X4 [Prunus avium])
	TRINITY_DN7670_c0_g1	0.609348	-0.224497	1.34551	-1.01298	0.312414	0.207698	1.06053	-0.870632	bHLH112	PQP97801.1(transcription factor bHLH112 [Prunus yedoensis var. nudiflora])
	TRINITY_DN3044_c0_g1	-0.562402	1.24569	-1.38989	1.11417	-0.817347	0.898889	-1.12308	0.971875	bHLH130	XP_034205506.1(transcription factor bHLH130-like [Prunus dulcis])
	TRINITY_DN11560_c0_g1	-1.26476	-0.262924	-1.49521	-0.406886	-1.08366	-0.287482	-1.58261	0.0521003	bHLH137	XP_007209284.1(transcription factor bHLH137 [Prunus persica])
	TRINITY_DN17044_c0_g1	-2.16521	-0.500181	-1.18273	-1.21019	-2.53534	0.410399	-0.592547	-0.991636	bHLH146	XP_021816019.1(transcription factor bHLH146-like [Prunus avium])
	TRINITY_DN20999_c0_g1	-1.55216	-0.430198	-0.724575	-0.0197682	-1.324	0.535123	-0.681366	-0.803081	bHLH148	PQP92892.1(transcription factor bHLH148 [Prunus yedoensis var. nudiflora])
	TRINITY_DN9684_c0_g1	-0.130743	0.807815	-1.10231	0.840138	-0.188015	0.707992	-1.13645	0.698493	bHLH149	PQM37927.1(transcription factor bHLH149 [Prunus yedoensis var. nudiflora])
	TRINITY_DN24969_c0_g1	-0.467376	-0.406338	1.82591	0.512879	0.304834	-0.0190956	1.61957	0.290878	bHLH157	XP_021816487.1(transcription factor bHLH157 [Prunus avium])
	TRINITY_DN14703_c0_g1	0.472471	2.18243	-0.565199	2.27001	-2.64594	3.77707	-0.310622	1.51368	bHLH162	XP_021826040.1(transcription factor bHLH162-like [Prunus avium])
	TRINITY_DN3171_c0_g1	-1.87369	-0.635299	-0.318998	-0.128493	-2.30628	0.377424	-0.115162	-2.17559	bHLH162	XP_021825893.1(transcription factor bHLH162 [Prunus avium])
	TRINITY_DN5888_c0_g1	-0.865041	0.253384	-1.51252	0.530752	-0.674517	0.0765171	-1.08759	0.48948	BIM1	XP_021809967.1(transcription factor BIM1 isoform X4 [Prunus avium])
	TRINITY_DN23373_c0_g2	-0.322118	-0.517511	2.3496	0.0402162	2.38929	-3.10422	4.47471	0.430471	PIF7	XP_020419375.1(transcription factor PIF7 isoform X1 [Prunus persica])
	TRINITY_DN20260_c0_g1	0.035203	1.35873	-0.66096	-0.830071	-0.513692	1.55795	-1.27835	0.622578	SPEECHLESS	XP_021826353.1(transcription factor SPEECHLESS [Prunus avium])
	TRINITY_DN2518_c0_g1	-1.3409	0.942256	-1.37248	0.0537167	-0.630552	0.335266	-1.31603	0.448225	UNE10	PQM33241.1(transcription factor UNE10 [Prunus yedoensis var. nudiflora])
MADS	TRINITY_DN13381_c0_g1	0.0799482	-0.76375	0.223096	3.1795	0.285353	-1.36332	0.270439	2.01602	AGL6	PQQ17269.1(agamous-like MADS-box protein AGL6 [Prunus yedoensis var. nudiflora])
	TRINITY_DN6088_c4_g1	0.821803	-0.175233	1.23234	0.504104	-1.9808	-0.0237162	4.0085	0.298221	AGL11	XP_007223946.1(agamous-like MADS-box protein AGL11 isoform X1 [Prunus persica])
	TRINITY_DN64042_c0_g1	0.163435	-2.35577	1.49872	-1.33845	-0.0749792	-1.7392	1.80624	-0.855359	AGL12	BBH05221.1(AGAMOUS-like 12 [Prunus dulcis])
	TRINITY_DN47784_c0_g1	-0.391075	0.67963	0.781736	-1.46497	0.162105	-0.26706	1.1026	-1.32216	AGL80	PQM37992.1(agamous-like MADS-box protein AGL80 [Prunus yedoensis var. nudiflora])
	TRINITY_DN3256_c0_g1	1.18428	1.10119	1.5958	2.52673	-0.508612	0.402992	3.1957	1.67583	AP1	APETALA1-like protein [Prunus pseudocerasus]
	TRINITY_DN22477_c0_g1	-2.24307	0.436127	-1.6446	5.63405	-1.75588	1.58838	0.436874	2.90105	AP3	AIU94279.1(APETALA3-like protein transcript variant 1 [Prunus pseudocerasus])
	TRINITY_DN7255_c1_g1	1.20892	2.9091	-0.650054	0.913083	0.497615	1.97667	-0.247947	0.952304	DAM6	PQQ00724.1(DAM6 for dormancy associated MADS-box transcription factor [Prunus yedoensis var. nudiflora])
	TRINITY_DN11703_c0_g1	0.769473	1.25739	-0.637123	0.368903	-0.724746	1.60834	-1.22228	0.718858	MADS2	AKM27774.1(MADS-box protein MADS2 [Prunus pseudocerasus])
	TRINITY_DN3759_c0_g1	-0.208003	0.417865	0.308502	1.98106	-0.221169	0.36037	0.841484	1.53029	MADS6	XP_021826960.1(MADS-box transcription factor 6-like isoform X1 [Prunus avium])
	TRINITY_DN4410_c0_g1	0.635735	-1.11966	1.68517	-0.974423	0.240613	-0.593252	1.43056	-0.662521	MADS23	XP_016650834.1(PREDICTED: MADS-box transcription factor 23 isoform X1 [Prunus mume])
	TRINITY_DN69137_c0_g1	-0.627564	0	3.40819	6.68718	1.21739	-0.985499	3.98796	5.33312	PI	AIU94284.1(PISTILLATA-like protein [Prunus pseudocerasus])
	TRINITY_DN5626_c1_g1	1.29599	0.926767	5.10101	2.63828	0	0.938055	6.23323	1.88953	SEP1	SEPALLATA1-like protein [Prunus pseudocerasus]
	TRINITY_DN28589_c0_g2	1.29599	-0.136644	4.56787	3.21304	1.21739	-0.985499	6.44358	1.89133	SEP1	developmental protein SEPALLATA 1 isoform X4 [Prunus avium]
	TRINITY_DN16375_c0_g1	-0.42406	1.43686	-1.7045	0.655098	-0.386013	0.497905	-1.21784	0.0607247	SHP	ADG45819.1(SHATTERPROOF-like protein [Prunus serrulata var. lannesiana])
HSF	TRINITY_DN12920_c0_g1	0.0790782	0.859868	2.01704	-1.12628	0.144467	0.823036	1.60039	-0.663995	HSFA2	XP_021805029.1(heat stress transcription factor A-2-like [Prunus avium])
	TRINITY_DN21392_c0_g1	0.168641	-0.500739	2.16729	-0.906015	-0.268957	0.10236	1.69159	-1.07566	HSFA3	PQP98176.1(heat stress transcription factor A-3 isoform X1 [Prunus yedoensis var. nudiflora])
	TRINITY_DN9190_c0_g1	0.363427	1.44381	-2.09189	1.33202	-0.380566	1.0822	-2.27117	1.72119	HSFA4B	XP_021815378.1(heat stress transcription factor A-4b-like [Prunus avium])
	TRINITY_DN12433_c0_g1	0.591593	-1.59774	4.31279	-3.17605	2.65111	-3.82666	5.99552	-4.40306	HSFA7A	PQM40037.1(heat stress transcription factor A-7a [Prunus yedoensis var. nudiflora])
	TRINITY_DN6484_c0_g1	1.22586	-1.00434	2.11177	-1.05599	1.41084	-1.17626	2.62018	-1.84554	HSFB1	PQQ05882.1(heat stress transcription factor B-1 [Prunus yedoensis var. nudiflora])
	TRINITY_DN8975_c0_g1	0.573655	3.30402	-1.66848	1.8823	-0.529674	2.70534	-0.721348	1.55111	HSFB2A	XP_021825794.1(heat stress transcription factor B-2a-like [Prunus avium])
	TRINITY_DN1359_c0_g2	0.89421	-0.588441	1.24848	-0.689144	1.49803	-1.60212	2.1021	-1.61041	HSFB2A	XP_021826980.1(heat stress transcription factor B-2a [Prunus avium])
	TRINITY_DN1067_c0_g1	1.25991	-0.658128	1.3515	-0.656608	2.13009	-2.09111	2.53783	-1.57485	HSFB2B	PQP96570.1(heat stress transcription factor B-2b [Prunus yedoensis var. nudiflora])
	TRINITY_DN13285_c0_g1	-1.17338	3.3579	-3.66077	1.7097	-0.605616	2.59559	-3.23331	2.11028	HSFB3	PQQ06043.1(heat stress transcription factor B-3 [Prunus yedoensis var. nudiflora])
GRAS	TRINITY_DN5318_c0_g1	-0.674633	0.94358	-1.34057	0.356816	-0.535983	0.90183	-1.5129	0.60941	DWARF8	XP_021817759.1(DELLA protein DWARF8-like isoform X1 [Prunus avium])
	TRINITY_DN5718_c0_g2	0.288704	-0.344351	0.465756	-1.6495	0.633475	-0.351364	0.353748	-2.27851	GAI	XP_021823080.1(DELLA protein GAI-like [Prunus avium])
	TRINITY_DN10165_c0_g1	1.21906	-0.89632	2.28488	-0.308573	2.28976	-0.649611	2.07993	0.149428	NSP2	XP_021810358.1(nodulation-signaling pathway 2 protein [Prunus avium])
	TRINITY_DN17544_c0_g1	-1.10751	-0.0439205	1.05939	-1.20181	-1.47871	0.625786	0.564451	-1.22851	SCL	VVA33710.1(PREDICTED: scarecrow [Prunus dulcis])
	TRINITY_DN2925_c0_g1	1.44985	-0.647725	0.432689	-0.153439	1.29362	-0.784658	0.120747	-0.192936	SCL8	PQQ20622.1(scarecrow-like protein 8 [Prunus yedoensis var. nudiflora])
	TRINITY_DN12219_c0_g1	0.151931	-0.463075	0.779841	-1.13123	0.41007	-0.605074	0.909071	-1.09023	SCL9	PQQ09971.1(scarecrow-like protein 9 [Prunus yedoensis var. nudiflora])
	TRINITY_DN5830_c0_g2	0.972258	1.31699	-1.17602	1.18325	0.191679	0.881669	-1.2465	1.31459	SCL21	XP_034211666.1(scarecrow-like protein 21 [Prunus dulcis])
	TRINITY_DN2970_c0_g1	-0.811576	0.592848	-0.255565	-1.68381	-0.165538	0.00615237	0.290119	-1.8478	SCL28	XP_021809847.1(scarecrow-like protein 28 [Prunus avium])
	TRINITY_DN4736_c0_g1	-0.180072	1.38807	-0.942771	1.36722	-0.673342	1.00422	-0.834266	1.23262	SCL30	PQM38985.1(scarecrow-like protein 30 [Prunus yedoensis var. nudiflora])
	TRINITY_DN270_c0_g3	0.146494	0.863631	-0.908507	1.93305	-0.355594	0.562467	-0.534179	1.67499	SCL30	PQM38983.1(scarecrow-like protein 30 [Prunus yedoensis var. nudiflora])
	TRINITY_DN993_c0_g1	0.126988	0.625131	-0.342512	1.91245	0.071354	-0.0456023	-0.0678213	1.50606	SCL30	PQM38983.1(scarecrow-like protein 30 [Prunus yedoensis var. nudiflora])
C2C2	TRINITY_DN34160_c0_g1	1.02228	-0.58362	1.65684	-0.41446	1.14443	-0.28445	2.00314	-1.15527	BBOX20	PQM35216.1(B-box zinc finger protein 20 [Prunus yedoensis var. nudiflora])
	TRINITY_DN1653_c0_g1	1.81537	-2.90875	5.13022	-2.85291	3.61736	-3.78323	5.96724	-3.76362	C2C2	BBH06581.1(hypothetical protein Prudu_018275 [Prunus dulcis])
	TRINITY_DN33616_c0_g1	-1.45261	1.46527	-1.52812	0.500044	-1.15941	0.823049	-1.3093	0.803958	CDF1	PQM42587.1(cyclic dof factor 1 [Prunus yedoensis var. nudiflora])
	TRINITY_DN13728_c0_g1	-0.722352	1.32921	-1.49655	0.610003	-0.66113	1.03928	-1.30441	0.555148	CO1	PQQ01516.1(zinc finger protein CONSTANS-LIKE 1 [Prunus yedoensis var. nudiflora])
	TRINITY_DN12081_c0_g1	-0.354551	1.31369	-1.74599	0.262839	-0.585361	1.22951	-1.4146	0.302325	DOF1.4	XP_021825782.1(dof zinc finger protein DOF1.4-like [Prunus avium])
	TRINITY_DN5118_c0_g1	0.298764	-1.39463	1.06933	0.0217261	0.206212	-0.931466	1.09941	-0.438126	DOF3.4	XP_007203125.2(dof zinc finger protein DOF3.4 [Prunus persica])
	TRINITY_DN3144_c0_g1	0.371386	1.32794	-1.45498	0.893956	0.0755001	1.0561	-1.66333	0.951241	GATA5	PQP99309.1(GATA transcription factor 5-like [Prunus yedoensis var. nudiflora])
	TRINITY_DN4944_c0_g1	-0.00361434	1.15837	-1.31355	0.110891	-0.366322	0.939819	-1.16561	0.447257	IFH1	XP_008226729.1(PREDICTED: transcriptional regulator IFH1 [Prunus mume])
	TRINITY_DN12410_c0_g1	-0.485961	0.630587	-0.490108	1.32778	-1.67876	1.40467	-0.697774	1.35179	STH2	BBG94865.1(salt tolerance homolog2 [Prunus dulcis])
	TRINITY_DN361_c0_g1	-0.0948345	-0.760338	-0.104455	-1.29733	0.0591357	-0.877955	-0.0107622	-1.07708	YABBY1	XP_008232595.1(PREDICTED: axial regulator YABBY 1 isoform X2 [Prunus mume])
	TRINITY_DN8294_c0_g1	-1.12455	1.25848	-1.39029	0.692984	-0.721722	0.655187	-1.13363	0.624497	YABBY5	XP_021817715.1(axial regulator YABBY 5 [Prunus avium])
bZIP	TRINITY_DN8778_c0_g2	-2.81822	-1.3298	-0.725661	-0.711924	-1.82711	-1.78505	-1.2874	1.21315	HY5	XP_021812250.1(transcription factor HY5-like isoform X1 [Prunus avium])
	TRINITY_DN5911_c0_g1	1.13087	0.394151	-0.323467	1.06231	0.697409	0.0161412	-0.478484	1.10486	bZIP	PQP97987.1(uncharacterized protein Pyn_21650 [Prunus yedoensis var. nudiflora])
	TRINITY_DN10267_c0_g1	0.112125	-0.350086	1.01936	-0.977085	0.440393	-0.220586	1.21934	-1.36261	bZIP11	PQQ03860.1(bZIP transcription factor 11 [Prunus yedoensis var. nudiflora])
	TRINITY_DN12544_c0_g1	-1.68666	0.39341	-1.30608	1.25759	-1.29882	0.252796	0.492512	-0.13127	bZIP43	PQM35513.1(basic leucine zipper 43 [Prunus yedoensis var. nudiflora])
	TRINITY_DN9047_c0_g1	-0.694446	1.4283	-1.36078	0.698545	-0.752785	1.13457	-1.14265	0.611924	bZIP44	PQP96399.1(bZIP transcription factor 44 [Prunus yedoensis var. nudiflora])
	TRINITY_DN2825_c0_g1	1.32938	-0.594251	1.01474	0.326311	1.17707	-0.713802	0.892933	0.382143	CRRF1	PQQ06177.1(common plant regulatory factor 1 [Prunus yedoensis var. nudiflora])
	TRINITY_DN20977_c0_g1	-0.926649	1.86902	-0.858653	0.56813	-1.85109	2.31545	-0.78208	0.761422	FD	XP_021815869.1(protein FD [Prunus avium])
	TRINITY_DN4659_c0_g1	0.401761	-0.437213	1.0516	-0.717536	0.477656	-0.468437	1.18046	-0.977634	TGA10	PQM39849.1(bZIP transcription factor TGA10 isoform X1 [Prunus yedoensis var. nudiflora])
B3	TRINITY_DN5141_c1_g1	-0.463213	0.669531	-1.40074	-1.81066	0.146435	0.253806	-2.1007	-0.762881	B3	PQP94519.1(hypothetical protein Pyn_35427 [Prunus yedoensis var. nudiflora])
	TRINITY_DN15585_c0_g2	-1.42523	1.91161	-2.05556	1.06952	-1.07069	0.955355	-1.84814	1.00117	B3	XP_021819180.1(B3 domain-containing protein At2g36080-like isoform X1 [Prunus avium])
	TRINITY_DN8460_c0_g1	-0.248288	0.458904	-1.63938	-0.217946	-0.0850136	0.206186	-1.57526	0.0643928	B3	XP_021820169.1(B3 domain-containing protein At5g42700-like [Prunus avium])
	TRINITY_DN25672_c0_g1	-0.750633	0.933716	-1.25668	-0.536017	-0.709425	0.854743	-1.24635	-0.251065	B3	XP_021829753.1(B3 domain-containing protein At3g18960-like isoform X2 [Prunus avium])
	TRINITY_DN6601_c0_g1	1.06354	1.27926	-0.216124	0.649245	0.734413	1.23689	-0.626135	0.781804	B3	PQQ15363.1(hypothetical protein Pyn_11224 [Prunus yedoensis var. nudiflora])
	TRINITY_DN14634_c0_g2	0.142544	0.0114847	0.27746	-1.80368	-0.0637333	0.0533624	0.586635	-2.47784	B3	XP_016651487.1(PREDICTED: titin homolog isoform X2 [Prunus mume])
	TRINITY_DN3802_c2_g1	0.824178	-1.19751	1.60143	-0.636922	1.02927	-1.15745	1.68145	-0.938529	B3	PQP93188.1(hypothetical protein Pyn_21518 [Prunus yedoensis var. nudiflora])
	TRINITY_DN110_c0_g1	-0.390788	0.997974	-0.971502	1.7863	-0.328173	0.454907	-0.722852	1.43204	REM5	XP_021820978.1(B3 domain-containing protein REM5-like isoform X1 [Prunus avium])
	TRINITY_DN4164_c0_g1	-0.509457	0.895941	-0.11514	1.63781	-0.306744	1.08418	-0.594536	1.13852	REM5	PQM35983.1(B3 domain-containing protein REM5-like [Prunus yedoensis var. nudiflora])
C2H2	TRINITY_DN47203_c0_g1	-0.525344	1.85173	-1.42601	0.814325	-1.61133	2.14312	-1.71032	0.560899	C2H2	ONH93839.1(hypothetical protein PRUPE_8G255800 [Prunus persica])
	TRINITY_DN50859_c1_g3	-0.435482	2.55551	-1.22532	0.19123	0.250978	-0.00144695	3.55398	-0.409798	C2H2	XP_023921225.1(uncharacterized protein LOC112032696 [Quercus suber])
	TRINITY_DN62789_c0_g1	1.358	-1.50203	2.6267	-0.169514	0	0.938055	4.83519	-2.49722	C2H2	BAK05473.1(predicted protein [Hordeum vulgare subsp. vulgare])
	TRINITY_DN15839_c0_g1	-0.4658	1.12139	-0.729854	0.493308	-0.622793	1.33788	-0.668754	0.285492	IDD5	XP_021821128.1(protein indeterminate-domain 5, chloroplastic [Prunus avium])
	TRINITY_DN54_c0_g2	-0.0353089	1.08124	-1.1751	0.247323	-0.274032	1.01086	-1.01641	0.270615	IDD7	XP_034209890.1(protein indeterminate-domain 7 [Prunus dulcis])
LBD (AS2/LOB)	TRINITY_DN12097_c0_g1	-0.515162	1.56874	-1.51411	0.609619	-1.07298	1.30627	-1.27776	0.836105	ATHB-12	PQP95171.1(homeobox-leucine zipper protein ATHB-12 [Prunus yedoensis var. nudiflora])
	TRINITY_DN12184_c0_g1	-1.18229	0.91221	-1.12153	0.671231	-0.707104	0.73918	-1.53967	1.31558	HOX11	XP_021808868.1(homeobox-leucine zipper protein HOX11-like isoform X1 [Prunus avium])
	TRINITY_DN27098_c1_g1	-1.01114	-1.66518	0.920169	-0.507549	-1.12271	-0.107588	0.441721	-0.455526	WOX4	XP_007223910.1(WUSCHEL-related homeobox 4 [Prunus persica])
	TRINITY_DN18334_c0_g1	-1.31719	1.09809	-1.33706	1.93442	-0.738921	1.53599	-0.668725	1.21795	WOX9	XP_021830253.1(WUSCHEL-related homeobox 9 [Prunus avium])
LOB	TRINITY_DN11209_c0_g1	-1.88635	3.03753	-2.51805	0.42679	-2.00999	2.68905	-2.25096	1.32003	LOB1	XP_021815066.1(LOB domain-containing protein 1-like [Prunus avium])
	TRINITY_DN19415_c0_g1	-0.70726	1.36408	-1.04944	0.295239	-1.02051	1.7243	-0.556489	-0.0985089	LOB1	XP_021829799.1(LOB domain-containing protein 1-like [Prunus avium])
	TRINITY_DN11817_c0_g1	-0.234696	1.47611	-1.35563	1.1146	-0.55378	2.3701	-1.34651	0.802269	LOB16	XP_008235713.1(PREDICTED: LOB domain-containing protein 16 [Prunus mume])
	TRINITY_DN26153_c0_g1	-2.05645	-0.949472	-1.1745	0.596952	-1.20649	-0.126496	-1.41287	0.915648	LOB4	BBH01491.1(LOB domain-containing protein 4, partial [Prunus dulcis])
	TRINITY_DN8993_c0_g1	-0.318753	0.895357	-2.20467	0.734956	-0.387947	0.364843	-1.75608	0.488812	LOB41	XP_021832374.1(LOB domain-containing protein 41 [Prunus avium])
SBP	TRINITY_DN2302_c0_g1	-1.05356	1.27815	-1.76301	0.725426	-1.084	0.879952	-1.53524	0.957373	SPL16	XP_021804377.1(squamosa promoter-binding-like protein 16 [Prunus avium])
	TRINITY_DN2282_c0_g1	-1.28693	0.919439	-1.3645	1.03905	-1.35483	0.956948	-1.20145	0.979761	SPL13A	XP_021823128.1(squamosa promoter-binding-like protein 13A isoform X1 [Prunus avium])
	TRINITY_DN2692_c0_g1	-0.443088	1.22431	-0.992574	0.572257	-0.443236	1.0481	-1.05903	0.540953	SPL8	VVA27999.1(PREDICTED: squamosa 8[Prunus dulcis])
	TRINITY_DN9077_c0_g1	0.368892	-1.17541	1.31248	-0.603544	0.545986	-0.908342	1.24659	-0.642305	SPL3	XP_021827229.1(squamosa promoter-binding-like protein 3 [Prunus avium])
TCP	TRINITY_DN12598_c0_g1	-0.569684	-1.14307	1.00125	-0.336754	0.319439	-1.21663	1.17144	-0.574786	TCP15	PQQ19579.1(transcription factor TCP15 [Prunus yedoensis var. nudiflora])
	TRINITY_DN12339_c0_g1	0.672717	0.887422	-1.05827	0.414879	0.519256	0.640071	-1.18879	0.644187	TCP9	ONI22809.1(hypothetical protein PRUPE_2G152600 [Prunus persica])
	TRINITY_DN15289_c0_g1	-2.86351	1.81633	-2.10052	-1.2288	-3.6235	2.48534	-2.59517	0.179748	TCP4	XP_021812179.1(transcription factor TCP4-like [Prunus avium])
ZF-HD	TRINITY_DN30479_c0_g1	-0.456873	0.868139	-1.06839	0.531203	-0.71186	1.02841	-1.03643	0.61603	AHD5	XP_020411509.1(zinc-finger homeodomain protein 5 isoform X2 [Prunus persica])
	TRINITY_DN63915_c0_g1	-1.53278	0.396224	-0.459	-1.68798	-1.03069	0.0316983	-0.280595	-0.415952	ZHD3	XP_007210942.1(mini zinc finger protein 3 [Prunus persica])
	TRINITY_DN10179_c0_g1	0.750247	1.30898	0.139954	0.265911	0.481426	1.37986	-0.0605652	0.450828	ZHD11	XP_021807411.1(zinc-finger homeodomain protein 11-like [Prunus avium])
	TRINITY_DN7450_c0_g1	0.922622	-1.60809	1.62132	-0.57869	0.643905	-0.371043	1.66637	-0.791744	ZHD11	XP_021802529.1(zinc-finger homeodomain protein 11-like [Prunus avium])
NFYB	TRINITY_DN1562_c0_g1	1.33556	-0.999069	0.818529	-0.340115	1.29524	-1.08116	0.819374	-0.51608	NFYB10	PQQ04078.1(nuclear transcription factor Y subunit B-10 [Prunus yedoensis var. nudiflora])
	TRINITY_DN2770_c0_g1	0.935755	-1.17216	1.37611	-0.575178	1.0099	-1.30132	1.49285	-0.540811	NFYB3	PQP93155.1(nuclear transcription factor Y subunit B-3-like [Prunus yedoensis var. nudiflora])
	TRINITY_DN26018_c0_g1	1.71424	0.509636	2.15957	0.756919	0.66556	0.524586	2.17868	0.300377	NFYB3	XP_021828094.1(nuclear transcription factor Y subunit B-3 [Prunus avium])
PAR	TRINITY_DN9617_c0_g2	-0.301817	1.65764	-1.80236	-0.5671	-0.784597	1.62548	-1.73781	-0.200205	PAR1	XP_021811731.1(transcription factor PAR1-like [Prunus avium])
	TRINITY_DN16793_c0_g1	-1.57873	1.71285	-1.87312	1.0354	-1.16901	1.20863	-1.77543	1.31744	PAR1	XP_021809703.1(transcription factor PAR1 [Prunus avium])
GRF	TRINITY_DN7573_c0_g1	-1.08854	1.06142	-0.807371	0.322377	-0.798161	1.21496	-0.997238	0.568688	GRF	XP_021808029.1(uncharacterized protein LOC110751814 [Prunus avium])
	TRINITY_DN7880_c2_g1	-0.362181	2.24888	-1.48687	1.24964	-1.22762	2.25489	-1.44967	1.26431	GRF	ONI07623.1(hypothetical protein PRUPE_5G131600 [Prunus persica])
E2F/DP	TRINITY_DN500_c0_g1	-0.643418	0.532243	-1.14211	0.194663	-0.581884	0.396993	-1.31661	0.293627	E2FA	XP_021816883.1(transcription factor E2FA [Prunus avium])
	TRINITY_DN12025_c0_g1	-0.300565	0.110527	-0.266243	-1.27877	-0.17967	0.00836145	-0.390474	-1.44219	E2FE	XP_021825929.1(E2F transcription factor-like E2FE isoform X2 [Prunus avium])
BES1	TRINITY_DN1676_c0_g1	-0.277637	0.926367	-1.37069	0.304548	-0.368405	0.759934	-1.35269	0.543476	BES/BZR1	XP_021809451.1(BES1/BZR1 homolog protein 2-like [Prunus avium])
C3H	TRINITY_DN6299_c0_g1	1.25589	-1.19035	1.98452	-0.660817	2.0311	-1.83939	2.47567	-1.41322	U2AF35B	PQM39692.1(splicing factor U2af small subunit B [Prunus yedoensis var. nudiflora])
CPP	TRINITY_DN4274_c0_g1	-0.217184	0.463697	-1.17631	-0.395378	-0.0922569	0.310643	-1.17704	-0.482989	TSO1	XP_021828730.1(CRC domain-containing protein TSO1-like isoform X2 [Prunus avium])
FAR1	TRINITY_DN54255_c0_g1	1.21133	-0.431809	0.422817	-0.376641	1.21766	-0.674517	0.0236536	-0.178995	FAR1	XP_021833153.1(protein FAR1-RELATED SEQUENCE 5-like [Prunus avium])
LFY	TRINITY_DN12317_c0_g1	0.171215	3.03569	2.9235	2.394	0.677043	2.17098	3.04835	1.30929	LFY	XP_021829333.1(floricaula/leafy homolog [Prunus avium])
Nin-like	TRINITY_DN14430_c0_g1	-0.0193405	0.572718	-1.73614	0.87717	-0.855688	1.33245	-1.11235	0.0461686	NLP2	XP_008235979.1(PREDICTED: LOW QUALITY PROTEIN: protein NLP2 [Prunus mume])
TBF1	TRINITY_DN22687_c0_g1	0.723331	1.54017	-1.46884	0.661927	-0.172501	1.40773	-1.48685	0.893887	TBF1	XP_021826513.1(transcription factor TBF1-like [Prunus avium])
HHO5	TRINITY_DN24667_c0_g1	0.721702	-0.398441	-0.0793394	1.10351	0.599136	-0.719245	0.0307022	1.13382	HHO5	XP_021825080.1(transcription factor HHO5 isoform X2 [Prunus avium])
BED-type(Zn)	TRINITY_DN19639_c1_g1	0.482494	-0.520315	1.06558	-0.965534	0.438184	-0.411124	1.0018	-0.804976	BED-type(Zn)	PRQ57747.1(putative transcription factor/ chromatin remodeling BED-type(Zn) family [Rosa chinensis])
CCHC(Zn)	TRINITY_DN4321_c0_g2	-0.135678	-1.21725	1.2123	-0.208747	0.234316	-1.03533	1.20749	-0.362449	CCHC(Zn)	PRQ42043.1(putative transcription factor interactor and regulator CCHC(Zn) family [Rosa chinensis])
C5HC2	TRINITY_DN7262_c0_g1	0.820977	-1.31495	1.52046	-0.192794	0.467242	-0.891675	1.57016	-0.457085	C5HC2	BBH08875.1(Transcription factor jumonji family protein / zinc finger C5HC2 type family protein [Prunus dulcis])
ATF1	TRINITY_DN16054_c0_g1	0.140424	-1.20957	2.84308	0.144067	1.75101	-2.48162	6.21851	-2.0889	ATF1	XP_023919728.1(transcription factor atf1-like [Quercus suber])

## Sheet: Table S9
Table S9 Primer sequences used for qRT-PCR validation in this study
Gene symbol	Gene_ID	annotation	Forward primer (5′–3′)	Reverse primer (5′–3′)	Amplicon (bp)
AP1	TRINITY_DN3256_c0_g1	floral homeotic protein APETALA 1	AGCTTGAGACCGCTCTTAAACAAATTCG	TGCTGCTCCCAGTTATGAACCTCC	166
AP2	TRINITY_DN5539_c1_g1	floral homeotic protein APETALA 2	GGCTGCTCCTCCCAGAAGACCTCG	GGAGAACCCGAATATCTTGCCCCTT	192
AP3	TRINITY_DN22477_c0_g1	floral homeotic protein APETALA 3	ACTGTTCTCTGTGATGCCACGGTT	ACCTAGTACCCTTTGCCTGATCTGCT	228
PI	TRINITY_DN69137_c0_g1	PISTILLATA-like protein	ATCATTAAGAAGGCCAAGGAAATCACT	TCTAAGGCCATCAGCTCTTTGTGGGTC	293
AGL6	TRINITY_DN13381_c0_g1	agamous-like MADS-box protein AGL 6	ATACCAACATTCCTGCTTCAATCCTG	TCCTTCACATTCAGTGGTCCGAGA	159
AGL11	TRINITY_DN6088_c4_g1	agamous-like MADS-box protein AGL11	GATCGAGAACACCACAAACCGTCA	GCCGATTCCTGTTGATAATATTGAGCA	258
AGL12	TRINITY_DN64042_c0_g1	agamous-like MADS-box protein AGL12	TTGAACTTGCCACCAAAGGAAACATGC	ACAGTTGGATCTCTCGGAACAAAACGTC	300
AGL80	TRINITY_DN47784_c0_g1	agamous-like MADS-box protein AGL80	CAAAATTCAAGACCATGCCGGAGA	ACTCTGGAACATCACTCGTGTCA	155
SEP1-1	TRINITY_DN5626_c1_g1	SEPALLATA1-like protein	GAAGATTTGGCCCCACTGAACACA	AGGCTTTGTTAGCTTCAACTAGCAT	160
SEP1-2	TRINITY_DN28589_c0_g2	developmental protein SEPALLATA 1	ATCTTCTCTAACCGTGGCAAGCTC	ACCTTTCAGTTTCAAGTACTCGCGGTA	159
TCP4	TRINITY_DN15289_c0_g1	transcription factor TCP4-like	AGATGTTGAATACCGACATGGCAAA	TCTTTTCTTGCAGTGGATCGGACA	166
TCP9	TRINITY_DN12339_c0_g1	transcription factor TCP9	AACTCAAACAGCGAGTACGTGGAC	ACCATGAAGAAAGCTCCGGGAACGA	188
SPL3	TRINITY_DN9077_c0_g1	squamosa promoter-binding-like protein 3	GCTCTGTGAAAAGATCAGGCACAA	CCTACGACAACTCCGTTTGGT	233
SPL7	TRINITY_DN3954_c2_g1	squamosa promoter-binding-like protein 7	TGGATACTTATCAACTCCGACAGGAC	AATCCCAGTTTCTGTCTTCCGAT	194
SPL8	TRINITY_DN2692_c0_g1	squamosa promoter-binding-like protein 8	TCCCACGCCAAGCACTACCAC	TCCGGGCATTTTCCACTAGCTG	256
SPL13A	TRINITY_DN2282_c0_g1	squamosa promoter-binding-like protein 13A	ATGTTCAAGGACCCAATTAAGCCCTC	TCTATGGCGTCGGTGATACTCCCT	189
SPL16	TRINITY_DN2302_c0_g1	squamosa promoter-binding-like protein 16	CTGGACACAACAAACGCCGAA	CTGTTGACACGCCAAAGATCCTG	254
ELF4	TRINITY_DN6849_c0_g1	EARLY FLOWERING 4	TCAACCACCATGAAACCCCAAC	ATAAGACCCACGTTCTTGACCA	217
FPF	TRINITY_DN10503_c0_g1	flowering-promoting factor 1	TTTTCAAGAATGGGGTGATTCGT	AGATTAGGTCAATGGAAGATCGC	207
SOC1	TRINITY_DN1096_c0_g1	MADS-box protein SOC1-like	ACATGGCTTGGACTCTTGCTCT	CTCCACCTCAGAACTCAGGCTAC	265
CALA	TRINITY_DN1444_c0_g2	transcription factor CAULIFLOWER A-like	GCCTCATCATCTTCTCCGCCAA	AGGATTCTTCTTGCCAGTACCAC	146
FD	TRINITY_DN20977_c0_g1	FLOWERING LOCUS D protein	ACCAATTCTGGCTCTGACCACT	CCAAGCTCTCAAATGGGGAAGCACTGA	160
LFY	TRINITY_DN12317_c0_g1	floricaula/leafy homolog	ACCACCAATGCCCTAGATGCTC	CCGTGCCCATTCATATCGTCCA	263
UFO	TRINITY_DN17806_c0_g1	UNUSUAL FLORAL ORGANS	TTCAAGCACAAACGCCTCAACAGC	TTGCACAGAATTAGAGTCTTCGGACCA	242
YUCCA4	TRINITY_DN8899_c0_g1	indole-3-pyruvate monooxygenase YUCCA4	TTCCCTGAAGATTTCCCGAA	GCCACTTGGAAATGTACTCA	175
YUCCA5	TRINITY_DN42596_c0_g1	indole-3-pyruvate monooxygenase YUCCA5	CTCGGTTCATGTCTTGCCTA	CAATGTCCAAAACAGGGGTC	218
RSP3	LOC110749254	Prunus avium 40S ribosomal protein S3-3-like	TCAAGGTCAGGTAAGGGGGTC	GTGAGGTGATTGTTAGTGGAAAGC	223
